# Supplementary material for: Long-range mutual activation establishes Rho and Rac polarity during cell migration
Source: Nat Cell Biol. 2026 Jun 10;28(6):1244–57. doi: 10.1038/s41556-026-01965-1 (PMC13279283; doi:10.1038/s41556-026-01965-1)
Supplement: Supplementary file 16 — Resources table. [file 41556_2026_1965_MOESM16_ESM.xlsx]

## Sheet: Sheet1
	REAGENT or RESOURCE	SOURCE	IDENTIFIER
	Chemicals, peptides, and recombinant proteins
	RPMI 1640 supplemented with L-glutamine and 25 mM HEPES	Corning	10-041-CM
	Bovine Serum Albumin (endotoxin-free, fatty acid free)	Sigma-Aldrich	A8806
	Heat-inactivated fetal bovine serum	Gibco	16140071
	DMEM	Corning	10-017-CV
	Bovine Calf Serum	Sigma-Aldrich	12138C
	Latrunculin B	Sigma-Aldrich	76343-94-7
	KU 0063794	Selleck Chemical LLC	50-837-4
	CK-666	Sigma-Aldrich	442633-00-3
	Para-Amino-Blebbistatin	Cayman Chemical	22699
	Duvelisib	Medchemexpress LLC	NC2099793
	Recombinant Human CCL19/MIP-3 beta Protein		361MI025CF
		R&D Systems™
	Y-27632	MilliporeSigma	68-800-01MG
	Pertussis Toxin	Thermo Fischer Scientific	PHZ1174
	CellMask™ Deep Red	Thermofisher	C10046
	Janelia Fluor 646	Janelia	JF646X
	Lenti-X Concentrator	Clontech	631231
	TransIT-293 Transfection Reagent	Mirus Bio	MIR2705
	96-well #1.5 glass-bottom plates	Azenta Life Sciences	4ti-0223
	Non-Clinical Micropipettes, ID5.0um, flat polished 35	Sunlight Medical Inc	SRP-05P-35
	Experimental models: Cell lines
	HL60s	Bourne lab
	Opto-PI3K HL60s	Weiner lab
	Opto-LARG HL60s	Weiner lab
	Opto-TIAM1 HL60s	Weiner lab
	mSIN1 KO HL60s	Weiner lab
	Rictor KO HL60s	Weiner lab
	HEK293T	UCSF cell culture facility	CCLZR076
	HEK293T Opto-LARG	Weiner lab
	HeLa Opto-LARG	Weiner lab
	MDCKs Opto-LARG	Weiner lab
	Software and algorithms
	Fiji	59	N/A
	Prism 9	Graphpad software, Inc	N/A
	Adobe Illustrator	Adobe	N/A
	Excel	Microsoft	N/A
