# Supplementary material for: Long-range mutual activation establishes Rho and Rac polarity during cell migration
Source: Nat Cell Biol. 2026 Jun 10;28(6):1244–57. doi: 10.1038/s41556-026-01965-1 (PMC13279283; doi:10.1038/s41556-026-01965-1)
Supplement: Supplementary file 17 — Light microscopy reporting table. [file 41556_2026_1965_MOESM17_ESM.xlsx]

## Sheet: Light microscopy
Light microscopy reporting table
Please fill out each cell as directed, instructions in italics can be deleted as you complete each cell.
Hardware
Instrument and Camera	Nikon Eclipse Ti (camera: iXon Ultra EMCCD camera ), Nikon Ti2-E (:Photometrics Kinetix sCMOS camera)
Resolution	100X PlanApo TIRF 1.49 numerical aperture (NA) objective (Nikon; Toyko, Japan); Nikon 10x CFI Plan Apo Lambda objective (for migrating T cells) or CFI Plan Apo VC 60XC WI objective lens,
Filters and Light Sources	laser merge module (LMM5, Spectral Applied Research; Exton, PA) equipped with 405, 440, 488, and 561-nm laser lines.
Quality Control
Is this the first report of the instrument? If yes, response to the below points is required and providing validation data is encouraged.
Yes	FALSE
No	TRUE
For all instruments, confirm that the following quality control processes were run:
n/a	Confirmed
FALSE	TRUE	Field homogeneity is assessed.
FALSE	TRUE	Illumination power stability is tested.
FALSE	TRUE	Stage drift is assessed.
FALSE	TRUE	Camera/detector noise is measured.
Methodology
Sample preparation and imaging	R+B imaging media (RPMI+0.2% BSA), RPIMI with 2% FBS or DMEM with 10% FBS
Fluorophores	mCherry, HaloTag, SNAP2, GFP, miRFP60
Acquisition
Software	Micromanager, Nikon Element
Enhancements	None
Imaging parameters	Between 100 to 200ms
Size	0.130 micron per pixel for most experiments
Image Processing
Software	ImageJ, Python
Workflow	While some images were blurred for segmentation, all images were analyzed without post-processing
