# Supplementary material for: Long-range mutual activation establishes Rho and Rac polarity during cell migration
Source: Nat Cell Biol. 2026 Jun 10;28(6):1244–57. doi: 10.1038/s41556-026-01965-1 (PMC13279283; doi:10.1038/s41556-026-01965-1)
Supplement: Supplementary file 18 — Parameters for the model. [file 41556_2026_1965_MOESM18_ESM.xlsx]

## Sheet: Mechanical parameters
Notation	Quantity	Experimental Value	Ref(s).
$L=R \pi$	Neutrophil cell half perimeter	20$\mu$m
$\sigma_0$	Membrane tension	10 pN/$\mu$m	[1]
$\eta_{3D}$	Actomyosin viscosity	$10^4 -10^5$Pa s	[2]
$\mu$	Friction coefficient	100 pN.s/$\mu m^3$	[3,4]
$T_0$	Cortex thickness	$200$nm	[5]
$\eta = \eta_{3D} T_0 $	2D cortical viscosity	$ 10^5$ pN.s/$\mu$m
$D$	Diffusion constant of ERM along the membrane	0.003 $\mu$m$^2$/s	[6]
$k_{\text{on}}$	Rate of ERM binding	5.0 1/s	[6]
$k_{\text{off}}$	Rate of ERM unbinding	1.4 1/s	[6]
$\bar \alpha_0$	Dimensionless rate of Rac activation	0.1-10
$\bar \beta_0$	Dimensionless rate of Rho activation	0.1-10
$d_R$	Rate of Rac deactivation	0.04 1/s
$d_\rho$	Rate of Rho deactivation	0.04 1/s

## Sheet: References
No.	Citation key	Reference
1	sens2015membrane	Sens, Pierre and Plastino, Julie (2015) Membrane tension and cytoskeleton organization in cell motility. Journal of Physics: Condensed Matter 27(27), 273103.
2	turlier2014furrow	Turlier, Herv\'e and Audoly, Basile and Prost, Jacques and Joanny, Jean-Fran\ccois (2014) Furrow constriction in animal cell cytokinesis. Biophysical journal 106(1), 114--123.
3	Brochard2006pnas	F. Brochard-Wyart and N. Borghi and D. Cuvelier and P. Nassoy (2006) Hydrodynamic narrowing of tubes extruded from cells. Proceedings of the National Academy of Sciences 103(20), 7660-7663. doi:10.1073/pnas.0602012103
4	alert2015model	Alert, Ricard and Casademunt, Jaume and Brugu\'es, Jan and Sens, Pierre (2015) Model for probing membrane-cortex adhesion by micropipette aspiration and fluctuation spectroscopy. Biophysical journal 108(8), 1878--1886.
5	clark2013	Clark, Andrew G and Dierkes, Kai and Paluch, Ewa K (2013) Monitoring actin cortex thickness in live cells. Biophysical journal 105(3), 570--580.
6	fritzsche2014quantitative	Fritzsche, Marco and Thorogate, Richard and Charras, Guillaume (2014) Quantitative analysis of ezrin turnover dynamics in the actin cortex. Biophysical journal 106(2), 343--353.
