# Supplementary material for: Long-range mutual activation establishes Rho and Rac polarity during cell migration
Source: Nat Cell Biol. 2026 Jun 10;28(6):1244–57. doi: 10.1038/s41556-026-01965-1 (PMC13279283; doi:10.1038/s41556-026-01965-1)
Supplement: Supplementary file 19 — Source data. [file 41556_2026_1965_MOESM19_ESM.xlsx]

## Sheet: Figure 1
Figure 1D		BACK
	Time	Cell 1	Cell 2	Cell 3	Cell 4	Cell 5	Cell 6	Cell 7	Cell 8	Cell 9	Cell 10	Cell 11	Cell 12	Cell 13	Cell 14	Cell 15	Cell 16	Cell 17	Cell 18	Cell 19	Cell 20	Cell 21	Cell 22	Cell 23	Cell 24	Cell 25	Cell 26	Cell 27	Cell 28	Cell 29
	0	0.988993	0.892859	0.979359	1.0101	0.995706	1.02088	0.993485	1.04895	1.03813	0.951711	1.00658	1.09125	0.989309	1.0278	0.95265	1.01497	1.06113	0.964002	1.00292	0.951409	1.0038	0.986432	0.990002	0.954782	0.996006	0.975936	0.970587	1.05577	0.961233
	10	0.982248	0.947961	0.986733	1.06814	1.00631	1.01082	1.00651	1.07303	1.00219	0.948092	1.01632	1.04168	0.99374	1.02753	1.02236	1.02582	1.04799	0.820989	0.975789	0.972587	0.969023	0.976295	1.00227	0.951919	0.995212	0.979671	0.974163	1.04604	0.945956
	20	0.960406	0.936204	0.97802	1.03786	1.00396	1.02158	0.996243	1.06045	1.04324	0.94491	1.01142	1.0535	0.993298	1.00029	1.01518	0.994821	1.04262	0.986207	0.971963	0.991588	0.98097	1.00579	0.972445	0.93541	1.00233	0.97687	0.991934	1.0678	0.957106
	30	0.95141	0.896182	0.975797	1.01633	0.975519	1.02054	0.985941	1.02874	1.0267	0.943016	1.00429	1.05931	0.98464	1.00273	0.996175	0.972757	1.07493	0.96166	0.929127	0.997916	0.966445	0.969475	0.984809	0.906739	0.98041	0.955651	0.975105	1.0474	0.916118
	40	0.965501	0.913079	0.972767	1.02265	1.00232	1.0169	0.975501	0.990716	1.00974	0.940592	0.99672	1.06174	0.973956	1.01583	0.98752	0.959063	1.05141	1.00216	0.87976	0.980126	0.968956	0.967122	1.02256	0.911733	0.979638	0.948299	0.959538	1.02647	0.924212
	50	0.956128	0.900442	0.973409	1.03503	0.964766	1.0251	0.976266	1.05969	1.02592	0.962796	1.00311	1.06581	1.00095	1.00088	0.970483	0.953981	1.03859	0.96712	0.88243	0.93658	0.954168	0.978176	1.02925	0.963029	0.969974	0.957721	0.958454	1.00752	0.902239
	60	0.92928	0.876288	0.966557	0.998271	0.984955	1.02492	0.97087	1.00271	0.996607	0.963378	0.989936	1.04715	1.01152	0.968851	1.01908	0.939512	1.00034	0.835343	0.905637	0.963524	0.959555	0.970567	0.989714	0.956207	0.986787	0.929358	0.940966	1.03124	0.864783
	70	0.915488	0.875957	0.958824	0.994231	0.950595	0.987634	0.92354	0.965108	0.981193	0.943982	0.97578	1.09453	0.962173	0.987041	1.01288	0.928461	1.03452	0.87009	0.887216	0.951541	0.924411	0.97932	1.01566	0.925555	0.983527	0.89375	0.91913	1.00188	0.860186
	80	0.915221	0.868733	0.960691	0.968467	0.939799	0.992159	0.895259	0.948193	0.99006	0.93313	0.9872	1.04957	0.94121	0.963953	0.983228	0.926263	1.00679	0.872817	0.912217	0.950057	0.909041	0.947585	0.983617	0.919096	0.969293	0.922024	0.906509	1.02756	0.847517
	90	0.901381	0.872366	0.946719	0.972596	0.952572	0.987858	0.894976	0.925101	0.961412	0.920945	0.977147	0.981447	0.901034	0.970816	0.967031	0.908156	0.987891	0.734995	0.909698	0.945818	0.902252	0.953903	0.965172	0.895224	0.962338	0.936055	0.900337	1.01205	0.836132
	100	0.899153	0.876025	0.962543	1.00381	0.930862	0.977776	0.860742	0.909537	0.945625	0.890235	0.944901	0.961804	0.900826	0.969971	0.96239	0.883846	0.965355	0.906062	0.885633	0.954822	0.921976	0.948435	0.978576	0.894111	0.95898	0.927094	0.876112	1.03112	0.834776
	110	0.919528	0.882904	0.931894	0.934071	0.92634	0.977619	0.8725	0.889461	0.932836	0.875603	0.960575	0.954797	0.8986	1.00467	0.932363	0.863676	0.968256	0.748777	0.872544	0.949483	0.93166	0.937965	0.949678	0.863764	0.944562	0.947486	0.876612	1.0078	0.827238
	120	0.867514	0.880535	0.93329	0.943185	0.927632	0.973735	0.852829	0.900268	0.893356	0.82967	0.933763	0.934726	0.896737	0.948644	0.949044	0.882647	0.936688	0.820022	0.91423	0.963681	0.915445	0.937634	0.910528	0.844571	0.946543	0.938457	0.851714	0.998575	0.854623
	130	0.86853	0.885271	0.92533	0.923816	0.923669	0.972686	0.875155	0.898599	0.867148	0.817083	0.937023	0.91565	0.913415	0.944105	0.943528	0.851159	0.910158	0.717664	0.870814	0.950807	0.89588	0.91094	0.907574	0.865199	0.952063	0.897573	0.863093	1.0022	0.84626
	140	0.861716	0.863688	0.9334	0.953127	0.929734	0.982284	0.852466	0.873138	0.862689	0.805617	0.944027	0.909611	0.876857	0.929861	0.953324	0.834413	0.872685	0.714943	0.837855	0.910841	0.90469	0.892249	0.901733	0.845485	0.927736	0.87721	0.86636	0.973647	0.843476
	150	0.865191	0.835021	0.928995	0.914795	0.909524	0.941638	0.836803	0.856431	0.871098	0.825162	0.947874	0.900196	0.886153	0.93516	0.939289	0.81556	0.898133	0.976577	0.871248	0.90821	0.900667	0.911397	0.897086	0.826621	0.929227	0.867883	0.845971	0.981627	0.842835
	160	0.862033	0.832534	0.932569	0.926601	0.90739	0.933738	0.86819	0.883474	0.900482	0.824062	0.924187	0.883955	0.890136	0.923584	0.93692	0.799258	0.870668	0.812244	0.8833	0.918	0.884732	0.899633	0.984193	0.856185	0.901734	0.856422	0.856741	0.971122	0.8261
	170	0.85379	0.833171	0.938283	0.915407	0.909174	0.945944	0.848943	0.895253	0.893811	0.813351	0.92184	0.884267	0.891418	0.929568	0.946115	0.82098	0.897182	0.911715	0.881875	0.91075	0.911756	0.934352	1.10456	0.875904	0.926079	0.84815	0.848494	0.964874	0.878927
	180	0.844336	0.811087	0.958521	0.941695	0.905207	0.909403	0.882378	0.892202	1.05555	0.827875	0.935825	0.936126	0.908014	0.925992	0.934544	0.827467	0.87714	0.934782	1.04611	0.92638	0.915554	0.931712	1.29214	0.916995	0.927763	0.856305	0.890716	0.971763	0.845707
	190	0.831852	0.811589	0.963281	0.946058	0.906408	0.914901	0.880609	0.910238	0.941294	0.837457	0.941289	0.904038	0.897292	0.936115	0.918766	0.843154	0.894543	0.941207	0.904272	0.925744	0.888418	0.935211	1.07876	0.921492	0.93952	0.847636	0.89342	0.965021	0.885886
	200	0.8415	0.81461	0.968136	0.93371	0.917087	0.946282	0.87087	0.919146	0.940426	0.834222	0.964353	0.911492	0.893384	0.95423	0.903132	0.82938	0.903601	0.936663	0.919177	0.928588	0.897021	0.939167	1.20881	1.0038	0.939586	0.851162	0.890645	0.96738	0.868978
	210	0.831631	0.827575	0.978927	0.951061	0.905935	0.953801	0.90855	0.955887	0.953251	0.849697	0.985723	0.929846	0.899024	0.9384	0.930373	0.850635	0.905669	0.932708	0.88336	0.941802	0.914457	0.938603	0.962572	0.987269	0.933996	0.83786	0.89627	0.927187	0.904066
	220	0.839393	0.854209	0.973975	0.972817	0.896497	0.943822	0.90874	0.929982	0.974694	0.871063	1.00304	0.942282	0.924439	0.953787	0.941673	0.826905	0.903705	0.925859	0.902315	0.951943	0.904968	0.941604	0.910333	0.989057	0.941724	0.842481	0.903941	0.975952	0.919689
	230	0.828924	0.857757	0.975826	0.970168	0.920546	0.979488	0.909388	0.9128	0.959419	0.847797	0.991313	0.917855	0.924535	0.935125	0.94142	0.879641	0.907959	0.956207	0.886636	0.92573	0.890056	0.944285	0.959325	0.990925	0.945034	0.863388	0.928199	0.969062	0.884719
	240	0.846385	0.867374	0.96398	0.952378	0.901744	0.967887	0.890123	0.918652	0.941607	0.832712	0.997644	0.919452	0.933902	0.960678	0.942762	0.867012	0.909169	0.905475	0.867251	0.93887	0.901143	0.931534	0.941651	0.9738	0.941552	0.863363	0.917935	0.976694	0.890228
	250	0.857013	0.871784	0.974037	0.964151	0.918429	0.985751	0.8975	0.963069	0.93581	0.843705	0.979063	0.905546	0.92641	0.961383	0.959836	0.863275	0.906209	0.927449	0.877684	0.936952	0.889835	0.934684	0.969851	1.00921	0.945775	0.854346	0.90032	0.967843	0.869403
	260	0.853882	0.848006	0.960279	0.920003	0.897228	0.956826	0.903624	0.969602	0.948308	0.87565	0.982444	0.900062	0.933777	0.932315	0.938801	0.835038	0.908006	0.833727	0.857573	0.93966	0.880147	0.922711	0.952798	0.977595	0.948077	0.85848	0.891377	0.979268	0.890787
	270	0.864516	0.847871	0.964591	0.927632	0.89241	0.940995	0.918339	0.939423	0.932094	0.8674	0.991492	0.914743	0.94961	0.937922	0.967847	0.862299	0.893982	0.949797	0.882419	0.92464	0.915982	0.953062	0.970248	0.984924	0.95976	0.846143	0.910262	0.978629	0.8695
	280	0.872428	0.852262	0.973017	0.930803	0.916909	0.97127	0.918337	0.949997	0.928556	0.873283	0.988767	0.913669	0.924822	0.942296	0.957053	0.846832	0.890542	0.858071	0.879233	0.935652	0.923502	0.937595	0.958008	0.953502	0.951629	0.831782	0.870867	0.958649	0.889321
	290	0.896304	0.857918	0.973829	0.928658	0.905258	0.967106	0.930626	0.917577	0.914966	0.83536	0.997264	0.904378	0.91403	0.965863	0.941146	0.840238	0.867207	0.879207	0.853961	0.95203	0.924673	0.921335	0.972374	0.946988	0.947418	0.836956	0.887982	0.968127	0.908329
		FRONT
	Time	Cell 1	Cell 2	Cell 3	Cell 4	Cell 5	Cell 6	Cell 7	Cell 8	Cell 9	Cell 10	Cell 11	Cell 12	Cell 13	Cell 14	Cell 15	Cell 16	Cell 17	Cell 18	Cell 19	Cell 20	Cell 21	Cell 22	Cell 23	Cell 24	Cell 25	Cell 26	Cell 27	Cell 28	Cell 29
	0	1.03338	0.999394	1.00041	0.974373	1.00521	0.986985	0.990838	0.944089	0.95309	1.03392	0.965716	0.94742	1.01295	0.989875	0.96784	1.04614	0.976948	1.09076	1.04258	1.0358	1.05118	0.996724	1.0021	1.08417	1.01217	1.01906	0.981361	0.968899	1.07872
	10	1.05647	1.03853	1.0125	0.994868	1.01835	0.964011	1.00724	0.968302	0.97077	1.02086	0.974901	0.933646	1.03283	0.995704	1.01235	1.02214	0.952218	1.08653	0.995191	1.02462	1.00662	0.97309	0.99904	1.05987	1.00289	1.05159	1.0172	0.941368	1.06882
	20	1.05785	1.04396	1.00083	0.958215	1.02456	0.98032	1.01429	0.965803	0.966974	1.05434	1.00341	0.94968	1.01922	0.971284	0.987422	1.02609	0.922467	1.04694	0.976946	1.02698	1.01758	1.01271	1.03289	1.07453	0.998354	1.05826	1.03547	0.94658	1.0684
	30	1.0435	1.02548	0.983277	0.966945	1.01263	0.958493	0.981015	0.944411	0.951139	1.04561	0.978586	0.923145	0.992785	0.982331	0.984893	1.01734	0.957254	1.07358	1.01676	1.00167	1.03058	0.984584	1.01568	1.04817	0.998449	1.03702	0.985132	0.941487	1.03242
	40	1.04133	1.00542	0.986872	0.961924	1.00221	0.968602	0.95298	0.934021	0.947361	1.03312	0.983407	0.900848	0.981708	0.998357	0.987902	0.997545	0.92351	1.06979	0.968815	0.971385	1.02503	0.971961	1.03287	1.02315	1.03048	1.03001	0.994112	0.936908	1.02334
	50	1.01306	1.01725	0.979923	0.953959	1.01241	0.971404	0.952233	0.928796	0.956747	1.04328	0.974276	0.894528	0.989742	0.986616	0.978954	0.969817	0.913356	1.01135	0.977417	0.975128	1.02746	0.973658	1.07454	1.06602	1.0085	1.03682	1.00754	0.935543	1.00901
	60	1.0133	1.01125	0.989073	0.95719	1.01193	0.975595	0.978179	0.909567	0.919816	1.001	0.955619	0.924432	0.983429	0.98764	1.00382	0.985032	0.888543	1.04613	1.03045	0.99902	1.02789	0.974756	1.06952	1.05168	1.00882	1.01968	0.999794	0.947148	0.982363
	70	1.01592	1.02923	1.01904	0.974355	0.999325	0.967177	1.02663	0.920674	0.948853	1.00053	0.947633	0.949299	1.03566	1.01772	1.00139	1.03332	0.902655	0.953609	0.963851	0.971506	0.997008	0.941016	1.10369	1.07208	1.03007	1.05977	0.996342	0.927938	1.07968
	80	1.00499	0.977701	1.0318	0.963753	0.984408	1.01427	1.02992	0.975002	0.949188	1.01783	0.959194	0.935914	1.06484	0.97944	0.982277	1.01767	0.930137	1.04433	0.95985	0.972094	0.99636	0.91955	1.17665	1.07665	1.02142	1.05368	1.0424	0.955259	1.1369
	90	1.01917	0.995926	1.02888	0.954533	1.02	1.04159	1.05821	0.966414	0.945403	0.983457	0.964276	0.955886	1.07046	0.964943	0.989708	1.01847	0.94534	0.990594	0.960116	0.964774	0.974339	0.942997	1.18916	1.06007	1.01474	1.04896	1.05405	0.949248	1.16754
	100	1.00138	0.97051	0.991454	0.970902	1.00854	1.05539	1.13592	0.955224	1.02194	0.972134	0.934383	0.995613	1.058	0.98475	1.01556	1.06506	0.996362	1.04678	0.973345	0.974382	0.991355	0.972468	1.25522	1.06571	1.00221	1.01079	1.0769	0.969222	1.21403
	110	1.02377	0.975604	1.03869	0.948983	1.009	1.08326	1.23654	0.939008	1.08677	1.06779	1.01806	1.01968	1.03672	0.993141	1.00165	1.15094	0.997317	1.07698	0.961906	0.948191	0.990485	1.04073	1.28511	1.03261	1.00185	1.01146	1.05136	0.958554	1.11417
	120	0.990359	0.977939	1.14674	0.956136	1.04177	1.07837	1.10626	0.900043	1.11314	1.05177	1.04328	1.04897	1.00915	0.953159	1.02121	1.37471	1.0867	1.02112	0.987173	0.960052	0.980679	1.01179	1.22132	1.00775	0.985563	0.995365	0.993202	0.952635	1.06133
	130	1.0242	0.952826	1.18549	0.953782	1.05941	1.08474	1.07807	0.941121	1.22808	1.0295	1.21311	1.01023	1.03594	0.963668	1.00976	1.22083	1.09011	1.01177	0.990356	0.981703	0.964089	1.06583	1.27461	0.999939	0.987191	1.03666	1.02172	0.985012	1.09138
	140	1.08672	0.954572	1.16854	1.06573	1.07	1.12345	0.988951	1.08307	1.15092	1.20783	1.26835	1.02247	1.02897	0.93106	1.0371	1.18317	1.17537	1.15397	1.05459	1.07724	0.976396	0.918709	1.3368	1.00887	0.958123	1.07406	1.01548	1.02785	1.07592
	150	1.15066	0.973837	1.10762	0.976789	1.09955	1.18664	0.999978	0.984191	1.05173	1.2049	1.17883	1.04006	1.08307	0.966959	1.03424	1.21572	1.14566	1.2844	1.06482	1.03335	1.00376	0.926216	1.23362	0.984266	0.964627	1.10222	1.01304	1.0713	1.0551
	160	1.15862	1.09014	1.0536	0.977201	1.14826	1.29272	1.00807	1.05263	1.05548	1.18137	1.11385	1.08183	1.00198	0.980515	1.03783	1.20124	1.01279	1.04276	1.17244	0.98065	1.09602	0.883109	1.14532	1.05011	0.968542	1.04822	1.03128	1.02878	1.06156
	170	1.17371	1.1612	1.04432	1.01466	1.20093	1.26027	1.07942	1.00682	1.00137	1.09989	1.07383	1.05864	1.00136	1.03736	1.02015	1.22706	0.980057	1.17377	1.23998	0.972675	1.1915	0.908368	0.986456	1.07124	1.08274	1.04212	1.04195	1.00778	1.0871
	180	1.12311	1.08213	1.03447	0.954735	1.10494	1.16305	1.04862	0.955507	0.952801	1.03073	1.08381	1.05904	1.03649	0.984219	1.01088	1.1461	0.928299	1.21226	1.22745	0.98253	1.2091	0.937078	1.02598	1.03481	1.08629	1.00998	1.07854	1.01284	1.05769
	190	1.10061	1.11904	1.02364	0.971257	1.13385	1.00723	0.921049	0.920469	0.954804	1.03776	1.10764	1.09814	1.00661	0.9825	1.02401	1.16233	0.942176	1.09881	1.05999	0.979309	1.03883	0.937	0.990807	1.04103	1.1454	1.02702	0.989977	1.10931	1.08325
	200	1.11352	1.12877	1.0143	0.952779	1.18342	1.12906	0.97163	0.864201	1.03533	1.04166	1.13538	1.07247	1.17447	0.961338	0.992741	0.990395	0.968433	1.09188	1.08921	1.02328	1.06224	0.947674	0.977195	1.01089	1.02262	0.999996	0.955063	1.08284	1.06619
	210	1.0593	1.04011	1.03886	0.915544	1.06962	1.08885	0.98476	0.92896	0.964228	1.07338	1.1565	1.01693	1.14452	0.928087	1.00196	0.960076	0.965061	1.05016	1.06837	0.995517	1.03289	0.95168	1.28836	0.987855	1.03854	1.00634	0.942385	1.13052	1.05256
	220	1.03292	1.00636	1.0144	0.947985	1.0196	1.0283	0.958943	0.921206	1.08172	1.10664	1.15298	1.04175	1.0878	0.944316	0.989561	0.900856	0.933577	1.02908	1.08837	0.976681	1.03609	0.940463	1.09372	0.984863	0.991836	1.03407	0.934008	1.10637	1.0656
	230	1.02105	0.968898	1.01661	0.944046	1.0885	1.06097	0.858626	0.915954	1.02434	1.09257	1.10169	1.03148	1.10294	0.930822	0.971428	0.924594	0.883082	1.03211	1.04312	0.94435	1.0389	0.934291	1.09195	0.983095	1.04974	1.11585	0.953728	1.02411	1.01588
	240	1.03916	0.954523	0.99744	0.919723	1.07497	1.00672	0.868849	0.904182	1.01907	1.09275	1.06513	1.035	1.073	0.945905	0.9628	0.923834	0.877459	1.00257	1.08063	0.964633	1.00327	0.9302	1.06013	0.98939	1.02336	1.06642	0.952012	1.02124	1.04089
	250	1.00265	0.934244	1.02886	0.942701	1.09909	1.01962	0.932094	0.924426	1.01256	1.07665	1.01903	1.04149	1.07706	0.934496	0.980954	0.877928	0.908663	1.00662	1.05	0.959136	1.01778	0.937152	1.04673	1.02417	0.992175	1.0216	0.942767	1.02064	1.08105
	260	0.992226	0.952028	1.01463	0.90264	1.07374	0.995688	0.957293	0.909451	1.04071	1.10127	1.0247	1.06072	1.06691	0.921486	0.973042	0.872022	0.882475	0.975748	1.06758	0.96419	1.01469	0.930386	1.03428	1.00471	1.02291	1.03347	0.955876	1.01276	1.06718
	270	1.00632	0.950255	0.996469	0.896014	1.07005	0.989877	0.916053	0.883067	0.989785	1.12333	1.05062	1.05957	1.07844	0.947345	0.985105	0.907811	0.87732	0.99425	1.0457	0.935792	1.03415	0.930757	1.04089	1.00989	1.06647	1.05997	0.967333	0.947389	1.0352
	280	1.01778	0.952904	0.991668	0.903748	1.09829	1.0336	0.904532	0.889732	0.997323	1.11135	1.07884	1.07338	1.03843	0.950533	0.975645	0.888324	0.878596	0.974326	1.05881	0.94522	0.998344	0.930244	1.06256	1.01996	0.981085	1.02586	0.968275	0.933318	1.02231
	290	1.01681	0.950644	0.997841	0.898471	1.08041	1.01128	0.914574	0.861024	0.976547	1.04378	1.03976	1.03008	1.00695	0.95989	0.963246	0.897988	0.853189	0.975884	1.0382	0.958038	0.992998	0.931224	1.05144	1.00122	1.00424	0.994008	0.963663	0.932469	1.03738
Figure 1G		BACK
	Time	Cell 1	Cell 2	Cell 3	Cell 4	Cell 5	Cell 6	Cell 7	Cell 8	Cell 9	Cell 10	Cell 11	Cell 12	Cell 13	Cell 14	Cell 15	Cell 16	Cell 17	Cell 18	Cell 19	Cell 20	Cell 21	Cell 22	Cell 23	Cell 24	Cell 25	Cell 26	Cell 27	Cell 28	Cell 29	Cell 30	Cell 31	Cell 32	Cell 33	Cell 34	Cell 35	Cell 36	Cell 37	Cell 38	Cell 39	Cell 40	Cell 41	Cell 42	Cell 43
	0	1.00182	0.957068	0.946302	1.37874	1.11617	1.1004	0.976118	0.92675	0.944326	0.964061	0.98517	0.918807	1.07939	0.971176	1.00274	0.959511	0.887774	0.877999	1.02291	1.12444		0.972281	0.98022	0.890706	0.845446	0.939787	0.997218	0.968093	1.09215	0.793414	0.875283	0.875567	1.07237	0.93015	0.944461	1.08895	0.889791	1.23383	0.897678	1.20436	1.0744	0.971953	1.02854
	10	1.03119	0.919437	0.940811	1.34762	1.06309	1.14688	0.958568	0.980518	0.984729	1.02905	1.01034	0.930955	1.00645	1.00233	1.02453	0.995621	0.921078	0.872426	1.0257	1.18096		0.950349	0.993319	0.95471	0.906198	0.963188	0.985912	0.970074	1.0831	0.813339	0.908293	0.886205	1.09458	0.947894	0.985843	1.08516	0.867779	1.25479	0.927468	1.21852	1.04309	0.975557	1.04395
	20	1.00859	0.902259	0.93175	1.28024	1.02355	1.11046	0.941357	1.0161	0.974195	0.992223	0.985664	0.958539	1.07311	1.05962	1.05802	1.00427	0.926556	0.908337	1.01906	1.1618	1.23412	0.969847	0.948296	0.948757	0.900547	0.977152	0.968199	0.975289	1.03692	0.809197	0.900693	0.88438	1.20394	1.0744	1.03889	1.07019	0.851311	1.12229	0.974749	1.18805	1.02909	0.982587	1.01184
	30	1.01904	0.889698	0.939705	1.30802	1.01623	1.11171	1.00447	0.964907	0.922609	1.0447	0.968755	1.04124	0.987747	0.937768	1.0639	1.00101	0.935564	0.918236	1.01109	1.16938	1.29169	0.977825	0.968334			0.956917	0.943692	0.954853	1.03667	0.795239	0.892591	0.848979	1.15149	1.03947	1.0391	1.05266	0.857918	0.940204	0.973474	1.16542	1.00621	0.988831	1.08584
	40	1.0347	0.930341	0.91386	1.28284	1.05872	1.04049	0.973226	0.989421	0.918617	1.08607	0.99676	0.980788	0.987246	0.93978	1.09811	0.971034	0.942712	0.913723	0.992735	1.11499	1.30994	0.952303	0.947564	0.865713	0.821723	0.971579	0.952492	0.955558	1.07299	0.804124	0.90552	0.872121	1.11778	1.25229	0.981298	1.10392	0.847302	0.891539	0.986167	1.1001	1.01191	0.982897	0.998138
	50	1.09595	0.922872	0.901955	1.22503	1.09434	1.03652	1.01178	0.974409	0.913816	1.08332	0.975061	0.995067	1.09306	0.964356	1.38585	1.02396	0.899897	0.926329	1.03302	1.08817	1.34431	0.963786	0.932791	0.875237	0.830763	0.979066	0.999202	0.953755	1.03514	0.783276	0.902369	0.93912	1.02494	1.17136	1.01284	1.08459	0.896686	0.928894	0.991097	1.04963	1.18283	1.03189	0.969232
	60	1.14761	0.950498	0.915582	1.12529	1.19405	1.00909	1.0315	0.956686	0.910967	1.00688	0.980359	0.984536	1.04631	0.953915	1.64708	1.01643	0.946171	0.935509	0.984675	1.09841	1.3926	0.95696	0.899753	0.856522	0.812999	0.994379	0.979222	0.937466	1.05025	0.77174	0.887368	0.93912	1.01246	1.29943	0.969666	1.06742	0.866816	0.925547	0.963058	1.07549	1.05878	0.999543	1.01931
	70	1.07938	0.9128	0.899329	1.06786	1.24053	1.03587	1.0709	0.954781	0.923862	1.08896	0.966096	1.01277	1.08935	0.954158	1.54105	1.02586	0.95272	0.927919	1.01136	1.10908	1.40868	0.959292	0.896546	0.875958	0.831448	1.04631	1.03638	0.952989	1.03682	0.801725	0.903246	0.887853	0.983462	1.19691	0.97385	1.06536	0.838315	0.918187	0.98525	1.07228	1.23852	1.0225	1.02507
	80	1.09159	0.919684	0.949409	1.00971	1.36807	1.0087	1.04664	1.04251	0.976076	1.07074	0.970731	1.13017	1.10788	1.01087	1.73751	1.03297	0.977524	0.913272	0.96106	1.1321	1.43788	0.972118	0.96858	0.914701	0.868221	1.06002	1.1336	0.970347	1.01579	0.847136	0.936653	1.03626	1.08142	1.19281	1.01577	1.04661	0.863854	0.930461	0.986438	1.20256	1.33729	1.0194	1.02244
	90	1.14045	0.942117	1.02636	1.02547	1.39392	1.00417	1.11662	1.0429	0.958663	1.03792	0.949132	1.13263	1.11395	1.08125	1.76705	1.05013	0.987735	0.97824	0.985866	1.09163	1.43194	0.986783	1.01559	0.970163	0.920866	1.06387	1.20512	0.998765	0.986337	0.852406	0.941761	0.998504	1.08227	1.23672	1.02795	1.05398	0.881191	0.909206	0.992865	1.16767	1.30357	1.03087	1.0248
	100	1.35897	1.02551	1.01812	1.12898	1.41523	0.989281	1.0805	1.0755	0.958789	1.35029	0.969931	1.15943	1.35167	1.13082	1.77478	1.04727	0.960258	0.948355	0.986436	1.05767	1.44621	1.01379	1.07661	0.957796	0.909127	1.08336	1.27308	1.03035	1.011	0.886468	0.952906	1.0951	1.09812	1.19341	0.967117	1.04012	0.893602	0.922235	1.0278	1.15828	1.19051	1.04523	1.08909
	110	1.2988	1.21907	1.02826	1.26862	1.36882	1.03064	1.11115	1.10008	0.952145	1.39709	0.982095	1.14161	1.37488	1.0782	1.64798	1.10029	0.991599	0.919593	1.00387	1.03153	1.47876	1.02898	1.18702	0.990508	0.940177	1.10161	1.17677	1.01903	0.985228	0.920426	0.965466	1.02647	1.08194	1.16909	0.848803	1.0397	0.890874	0.968221	1.02372	1.19592	1.22762	1.10514	1.15463
	120	1.23708	1.21549	1.02743	1.33263	1.24376	1.11491	1.10683	1.18473	0.977465	1.4865	1.0068	1.20591	1.42546	1.13863	1.40663	1.13436	1.02958	0.921582	1.01202	1.06133	1.47689	1.04088	1.32643	1.0092	0.95792	1.12566	1.16675	1.03938	0.978325	0.928921	0.97007	1.04275	0.981946	1.17614	0.904361	1.0495	0.970008	0.955808	1.03531	1.18241	1.30407	1.13893	1.15688
	130	1.20637	1.31613	1.02478	1.37621	1.22379	1.07516	1.10816	1.16706	0.991161	1.5349	0.984089	1.4014	1.36143	1.11522	1.31535	1.19471	1.11397	0.968843	1.14306	1.0831	1.60813	1.05988	1.35265	1.06712	1.0129	1.10512	1.2244	1.01906	1.00048	0.973588	1.00052	1.04113	0.907906	1.08196	0.883973	1.04246	1.03863	1.09911	1.04778	1.24433	1.27698	1.14817	1.22544
	140	1.19959	1.30006	1.03561	1.45625	1.17702	1.03656	1.13824	1.13755	1.01234	1.66756	1.10049	1.14714	1.3447	1.05501	1.27847	1.21005	1.08767	1.00629	1.18594	1.07045	1.67184	1.13164	1.44971	1.13955	1.08165	1.12046	1.43774	1.03904	0.967899	1.01518	1.02638	1.01941	0.966428	1.06151	0.893344	1.04286	1.01944	0.830022	0.975325	1.30418	1.23423	1.1849	1.22116
	150	1.19329	1.24376	1.03521	1.58811	1.22641	0.982042	1.11793	1.10951	1.01938	1.89387	1.26082	1.09696	1.34703	1.05177	1.39483	1.1785	1.15976	1.09452	1.29746	1.03656	1.63253	1.19348	1.45217	1.19652	1.13572	1.11131	1.47018	0.99225	0.991831	1.02475	1.00358	1.08793	0.951341	1.05374	0.964295	1.06585	1.0626	1.10475	1.02888	1.36432	1.30772	1.14487	1.17264
	160	1.17601	1.24193	1.02648	1.79676	1.17316	1.02	1.09753	1.12258	1.11909	1.90674	1.43545	1.02976	1.23274	1.07215	1.6482	1.19911	1.14241	1.10979	1.26267	1.05213	1.62117	1.22014	1.33277	1.14068	1.08272	1.10453	1.50783	0.984594	0.98234	1.04651	1.06741	1.08906	0.926827	1.03013	1.07105	1.08948	1.15507	1.031	1.05123	1.40981	1.35891	1.1235	1.12053
	170	1.16423	1.1669	1.01139	1.96945	1.15541	1.04288	1.07866	1.17002	1.13784	1.83834	1.25976	0.983009	1.13133	1.13418	1.59728	1.13592	1.11151	1.09492	1.27395	1.05804	1.62324	1.1768	1.32011	1.21091	1.14938	1.11015	1.53706	0.950549	0.988571	1.05767	1.14163	1.03803	0.892779	1.07836	1.14504	1.10139	1.20053	1.05601	1.08452	1.46145	1.32348	1.10547	1.1408
	180	1.17562	1.16066	0.980201	1.81094	1.19487	1.1735	1.0855	1.17659	1.13835	1.91578	1.25622	1.54933	1.22549	1.18432	1.57718	1.18533	1.21935	1.06485	1.23176	1.08359	1.62912	1.16577	1.26465	1.24429	1.18106	1.16641	1.35764	0.993592	0.998895	1.09444	1.17607	1.07229	0.904583	1.05908	1.13444	1.13539	1.18177	1.0513	1.08914	1.49782	1.21757	1.08718	1.12789
	190	1.18891	1.03644	0.955999	1.58518	1.13395	1.21151	1.06175	1.23053	1.12921	1.99855	1.21625	1.67731	1.29063	1.03877	1.64206	1.1477	1.13409	1.0449	1.28694	1.06194	1.52541	1.14625	1.3071	1.23371	1.17103	1.19469	1.28161	1.09974	0.998286	1.15144	1.14207	1.10184	0.902025	1.01823	1.09282	1.15053	1.15246	0.95787	1.14926	1.4811	1.18313	1.04187	1.12987
	200	1.2722	1.16382	0.9332	1.39192	1.18883	1.19611	1.07518	1.38145	1.10117	2.13999	1.20672	1.72512	1.37884	1.05428	1.69923	1.16449	1.0913	1.07088	1.26012	1.02989	1.42353	1.10908	1.36857	1.1932	1.13257	1.1826	1.25229	1.23509	1.0179	1.14397	1.10289	1.149	0.881988	1.02184	1.11188	1.1739	1.00602	1.01021	1.18023	1.43112	1.20434	1.04416	1.14689
	210	1.31813	1.14811	0.944221	1.21817	1.18472	1.40651	1.07892	1.36013	1.02082	2.0406	1.16766	1.78611	1.43605	1.09269	1.49899	1.16162	1.03632	1.07128	1.18457	1.11502	1.38346	1.11596	1.25847	1.16559	1.10636	1.16543	1.27666	1.21929	1.03743	1.13634	1.07455	1.15763	0.869203	0.987306	1.08926	1.17962	0.94196	1.02941	1.16635	1.37565	1.17196	1.02856	1.13302
	220	1.26015	1.29926	0.950394	1.09296	1.21281	1.47126	1.12143	1.25899	0.984589	1.97462	1.09474	1.31681	1.41993	1.12033	1.43191	1.10418	1.07644	1.04304	1.1862	1.10942	1.32368	1.00606	1.22217	1.2409	1.17784	1.23486	1.29188	1.22669	1.07062	1.10119	1.0561	1.02296	0.920403	0.98427	1.01791	1.12699	0.905918	0.998072	1.10336	1.34184	1.2084	1.00298	1.11113
	230	1.33704	1.24721	0.974952	1.02753	1.23565	1.54143	1.096	1.22011	0.951837	1.95759	1.07567	1.71862	1.39024	1.12268	1.47951	1.1241	1.07916	1.08264	1.19157	1.09064	1.32326	0.998881	1.19286	1.2602	1.19616	1.18724	1.32281	1.22468	1.11117	1.15904	1.04929	1.00202	0.945169	0.977325	1.09785	1.10846	0.87068	1.06129	1.07946	1.29292	1.27835	1.01773	1.07443
	240	1.37206	1.02825	0.977401	1.00266	1.21229	1.39661	1.08318	1.26734	0.948945	1.77321	1.04319	1.62124	1.47593	1.11685	1.57488	1.08698	1.02408	1.09223	1.14543	1.09996	1.28643	1.04147	1.13581	1.26264	1.19848	1.17215	1.39036	1.15968	1.1068	1.13467	0.976867	0.973599	0.989378	0.983603	1.09557	1.05525	0.921889	1.05769	1.0714	1.27749	1.22555	1.01458	1.06416
	250	1.09156	0.996961	0.944064	1.05489	1.2084	1.32983	1.07293	1.23138	0.914841	1.74713	1.00799	1.56847	1.63021	1.08435	1.62837	1.07533	1.0372	1.05523	1.11891	1.10801	1.28348	0.977184	1.02937	1.23939	1.17641	1.15937	1.43339	1.09727	1.13167	1.13641	0.950706	0.940452	1.02083	0.965664	0.98837	1.03471	0.897631	1.07133	1.05996	1.22999	1.23666	1.01403	0.954912
	260	1.04721	1.06248	0.970251	1.12247	1.23815	1.29498	1.01809	1.2444	0.898581	1.68156	0.950136	1.46911	1.72662	1.07408	1.56309	1.06048	1.03364	1.02143	1.19108	1.13701	1.26516	1.02628	0.929998	1.20232	1.14123	1.14049	1.32006	0.996116	1.04051	1.1171	0.90177	0.971746	1.06564	0.927545	1.00717	1.02094	0.896837	1.14729	1.03561	1.24486	1.25606	1.02156	1.00454
	270	1.03432	1.01614	0.969879	1.14333	1.19406	1.27697	1.04599	1.21483	0.949888	1.66117	0.959663	1.41858	1.82969	1.08989	1.66943	1.04396	1.04627	1.00871	1.22567	1.13185	1.17896	0.98751	0.930068	1.18612	1.12585	1.14673	1.16739	0.996461	1.10217	1.04409	0.861021	1.03419	1.07454	0.950839	0.999786	1.01321	0.886487	1.24653	1.04565	1.25491	1.32224	0.998316	0.96704
	280	1.07339	1.06789	0.969786	1.29466	1.18254	1.11094	0.975448	1.13328	0.926181	1.62665	0.942737	1.35301	1.77184	1.10484	1.49556	1.02424	1.03726	0.962184	1.21766	1.14853	1.19933	1.00394	0.91691	1.1312	1.07372	1.07577	1.12908	1.00104	1.11005	1.04038	0.89588	1.08129	1.05904	0.978887	0.965632	0.999324	0.806388	1.28014	1.06928	1.19893	1.38575	1.01368	0.93342
	290	1.15018	1.08298	0.972725	1.29706	1.11973	1.13099	0.980075	1.10574	0.91933	1.59312	0.926292	1.32945	1.82909	1.07287	1.34711	1.03163	1.07054	0.926383	1.17454	1.11142	1.16735	1.00536	0.932762	1.09365	1.03808	1.08817	1.11175	0.943556	1.02952	1.01473	0.90517	1.17201	1.05751	1.03008	1.01271	0.980294	0.814617	1.35869	1.07954	1.19639	1.40976	1.01249	0.999966
		Front
	Time	Cell 1	Cell 2	Cell 3	Cell 4	Cell 5	Cell 6	Cell 7	Cell 8	Cell 9	Cell 10	Cell 11	Cell 12	Cell 13	Cell 14	Cell 15	Cell 16	Cell 17	Cell 18	Cell 19	Cell 20	Cell 21	Cell 22	Cell 23	Cell 24	Cell 25	Cell 26	Cell 27	Cell 28	Cell 29	Cell 30	Cell 31	Cell 32	Cell 33	Cell 34	Cell 35	Cell 36	Cell 37	Cell 38	Cell 39	Cell 40	Cell 41	Cell 42	Cell 43	Cell 44
	0	0.949535	1.19659	1.06891	1.12336	0.92468	1.0376	0.947033	0.958098	0.948656	0.976598	0.909983	1.06661	1.01692	0.950632	0.97444	1.01882	1.12505	1.08349	0.930936	0.900595	0.832399	0.970037	0.937871	1.09215	1.03666	0.984861	1.04137	0.986818	1.01968	0.917062	0.916572	0.939727	1.13831	0.829739	0.871205	0.917431	0.91255	1.13182	0.908197	0.956901	0.858335	0.934619	1.01171	0.984845
	10	0.961261	1.05214	1.0558	1.11064	0.960006	1.03126	0.941801	1.0113	0.984472	1.01135	0.948565	0.934264	0.917421	1.02552	0.965548	1.08327	1.0474	1.04232	0.942168	0.87961	0.861958	0.985509	1.0241	1.12298	1.06592	0.970548	1.0697	0.95939	1.03656	0.931245	0.911851	0.953131	1.11879	0.814306	0.837645	0.931281	0.894474	1.12153	0.876645	0.987044	0.854927	0.923156	1.02041	0.990444
	20	0.949592	1.08892	1.03816	1.11367	0.921258	0.993422	0.944364	1.00391	1.05119	1.00985	0.915209	0.976017	1.00937	0.949852	0.963876	1.04762	1.11956	1.04121	0.946114	0.929394	0.828067	0.961407	1.03984	1.13791	1.08009	1.00225	1.02951	0.959842	1.04051	0.90913	0.931362	0.985396	0.960699	0.823011	0.883157	0.948118	0.925404	1.24939	0.85861	1.05295	0.855844	0.885545	1.03244	0.98151
	30	0.966004	1.12551	1.06733	1.03213	0.951483	1.04629	0.966095	0.970626	1.04287	0.966157	0.905646	0.871075	1.03478	0.991769	0.917615	1.03082	1.17534	1.00665	0.911012	0.953315	0.824448	0.978776	1.08782	1.139	1.08112	1.02994	1.02662	0.929945	1.0731	0.906985	0.945007	0.949396	0.933365	0.81557	0.871855	0.936292	0.913821	1.33238	0.815024	1.05149	0.881952	0.857517	1.04986	0.994048
	40	0.954744	1.04501	1.04549	0.97952	0.920639	1.05611	0.949439	0.999217	1.03566	1.01545	0.856757	0.890859	1.00266	1.04664	0.886617	0.995482	1.22889	0.990732	0.921643	0.952084	0.83432	0.975745	1.10399	1.13082	1.07336	1.02834	1.06948	0.948353	1.10772	0.933566	0.943632	1.01028	0.929145	0.818118	0.885968	0.959135	0.92661	1.27729	0.808091	1.1057	0.860076	0.84781	1.03402	0.982394
	50	0.976099	1.05074	1.03733	0.966822	0.917257	1.05584	0.955538	0.998211	1.01142	0.968951	0.848599	1.03077	0.983072	1.07302	0.893217	1.02448	1.19304	1.01992	0.932061	0.914566	0.812028	0.936764	1.19066	1.12747	1.07018	1.04634	1.07533	0.984268	1.08041	0.939926	0.976772	0.979977	0.92931	0.826125	0.859127	0.990564	0.895434	1.24061	0.81721	1.11848	0.858041	0.855604	1.05892	0.963144
	60	0.96275	1.09123	1.05153	0.94301	0.91399	1.11096	1.04876	0.984632	1.01619	0.990333	0.835997	0.993442	0.974354	1.02403	0.866811	1.11478	1.20118	1.03521	0.918276	0.917422	0.821876	0.963847	1.27852	1.12643	1.0692	1.01201	1.05148	0.96704	1.09309	0.931223	0.942258	0.969984	0.92931	0.840919	0.859964	0.994125	0.902144	1.17087	0.818394	1.07646	0.859566	0.831469	1.0416	1.02028
	70	0.936359	1.05908	1.04936	0.911485	0.938675	1.15934	1.06988	0.998016	1.0322	0.96386	0.856493	1.02811	1.02796	1.13556	0.885783	1.32013	1.21981	1.08017	0.919165	0.90988	0.821136	0.955812	1.25352	1.07513	1.0205	1.04093	1.06387	0.995236	1.15766	0.905598	1.01523	0.981484	0.960683	0.859527	0.857115	1.07966	0.91102	1.06243	0.805657	1.04282	0.854564	0.869689	1.06128	0.980999
	80	0.957495	1.04788	1.01767	0.91188	0.957977	1.09503	1.03621	1.02689	1.03708	0.938761	0.842905	1.01984	0.946711	1.14803	0.871925	1.17726	1.13076	1.04264	0.955389	0.944136	0.838103	0.958007	1.28514	1.05426	1.00069	0.957694	1.034	0.993868	1.15585	0.926541	1.04863	0.984127	1.04644	0.892814	0.863128	1.05174	0.954451	0.998237	0.82245	1.00003	0.839348	0.892797	1.05128	0.962038
	90	0.985381	0.965213	0.938693	0.940117	0.944803	1.05277	0.989961	0.947871	1.04096	0.959372	0.837463	1.03217	0.947271	1.17058	0.862455	1.07621	1.00617	1.04713	0.922624	0.928461	0.830709	0.989313	1.18108	0.982144	0.932238	0.945429	1.02761	0.953117	1.0677	0.912877	1.06843	1.00456	1.04522	0.869249	0.80634	0.968996	0.973367	0.885475	0.797799	0.94652	0.810784	0.935492	1.0444	0.94835
	100	0.946411	0.978785	0.919502	0.952867	0.937179	1.00587	0.928769	0.939979	1.09449	1.00816	0.8514	1.01439	0.91206	1.06997	0.891558	1.01556	0.94323	0.983335	0.911107	0.962567	0.806234	0.985743	1.00038	1.01406	0.962537	0.953897	1.0421	0.951764	1.10474	0.944202	1.06849	0.993187	1.01106	0.858999	0.841193	0.959953	0.981897	0.875798	0.773042	0.929327	0.801973	0.955874	1.04203	0.971931
	110	0.962388	0.974937	0.919377	0.969335	0.942283	0.983512	0.939716	0.903679	1.05132	0.926104	0.893441	1.08232	0.899829	1.04518	0.887996	1.02231	0.948661	0.905614	0.872955	0.894299	0.806468	0.996459	0.922844	0.973694	0.924217	0.953779	1.03794	0.980571	1.08917	0.934361	1.04772	1.00482	1.0535	0.840514	0.814965	0.890265	0.981147	0.901487	0.788259	0.924201	0.788996	0.980853	1.02504	0.984916
	120	0.937128	0.947795	0.912204	0.950784	0.948366	0.955051	0.929445	0.911188	1.04431	0.926459	0.810159	1.10125	0.764423	1.10597	0.886405	1.00597	0.896189	0.873255	0.832212	0.92976	0.835468	0.993665	0.918393	0.735157	0.697801	0.929767	1.02736	0.985389	1.06044	0.941384	1.00344	0.989272	1.00372	0.895683	0.826609	0.91315	0.96939	0.870907	0.773488	0.925232	0.788329	0.986271	1.04917	0.931475
	130	0.94511	0.932396	0.890069	0.960591	0.894397	0.973562	0.888743	0.895841	1.02117	0.878823	0.88438	1.00271	0.830961	1.15268	0.898817	1.00601	0.89974	0.98024	0.847099	0.935845	0.821823	0.972163	0.890175	0.84867	0.805547	0.937024	1.00624	0.950112	1.03008	0.915638	1.00285	0.960364	0.97331	0.929846	0.901213	0.836868	0.961887	0.885429	0.772026	0.913076	0.782276	0.941767	1.01922	0.959463
	140	0.933948	0.92366	0.874534	0.874735	0.901308	0.979178	0.935397	0.929585	1.06819	0.898942	0.828399	1.0271	0.753224	0.98917	0.953585	1.06829	0.955275	0.964332	0.838795	0.932347	0.829157	1.00776	0.879391	0.861114	0.817358	0.932625	1.03088	0.971078	1.03	0.893877	0.992469	0.962042	0.875162	0.862046	0.881251	0.799072	0.972375	0.906207	0.798448	0.918664	0.778432	0.944912	1.0534	0.969342
	150	0.92664	0.945483	0.870412	0.859459	0.882836	0.980655	0.918417	0.86884	1.05069	0.919045	0.845862	1.02958	0.786267	0.977827	0.984638	0.976662	0.927857	0.923762	0.87802	0.945765	0.850862	1.02954	0.86201	0.882484	0.837642	0.755648	1.02981	0.906626	0.851998	0.912403	0.954046	0.940434	0.925296	0.841654	0.942063	0.764544	0.950678	0.879949	0.756708	0.927692	0.778729	0.938708	1.0498	0.950975
	160	0.95188	0.927741	0.849456	0.978788	0.837333	0.931879	0.915341	0.921954	1.04458	0.910294	0.810658	1.00534	0.757372	0.877789	1.05353	0.956778	0.868632	0.86745	0.862176	0.902713	0.852941	1.04732	0.864067	0.839697	0.797029	0.828101	1.03715	0.988096	0.882732	0.916037	0.92899	0.919905	0.916574	0.852196	0.93639	0.804658	0.971443	0.8649	0.721874	0.952289	0.805786	0.895731	1.05108	0.957323
	170	1.02881	0.899307	0.854392	0.997649	0.84556	0.938751	0.91691	0.907736	1.04804	0.898144	0.817957	1.03003	0.820444	0.923749	1.04622	0.952506	0.8653	0.872788	0.840747	0.919604	0.858265	1.00493	0.851417	0.833916	0.791542	0.844946	1.02396	0.997857	0.859546	0.910727	0.931205	0.884238	0.889403	0.882377	0.905134	0.7713	0.983824	0.91136	0.744093	0.936467	0.788267	0.927282	1.05459	0.967525
	180	1.02384	0.909328	0.843671	0.987272	0.815198	0.909202	0.908028	0.884118	1.00949	0.89257	0.786002	1.06073	0.796705	0.92161	1.11036	0.944305	0.851035	0.864306	0.871448	0.940936	0.854033	1.00349	0.862197	0.834325	0.79193	0.891245	1.0208	0.989687	0.922364	0.923457	0.889222	0.874695	0.896919	0.889376	0.926393	0.775916	0.95226	0.888471	0.743952	0.92917	0.797885	0.899857	1.07658	0.965417
	190	1.02832	0.940259	0.841732	0.853906	0.829702	0.930096	0.895717	0.880982	1.00464	0.899948	0.790138	1.01328	0.79892	0.941405	1.08155	0.991369	0.848478	0.886823	0.867506	0.944989	0.874767	1.01615	0.876838	0.827625	0.78557	0.838023	0.959123	1.02853	0.948757	0.906859	0.884584	0.873369	0.930368	0.943318	0.912126	0.777362	0.926917	0.86544	0.746262	0.931902	0.793886	0.914752	1.03243	0.983247
	200	1.05839	1.08595	0.872948	0.879823	0.826493	0.982924	0.878502	0.89007	1.05561	0.92159	0.81983	1.05599	0.849015	0.967697	1.07156	1.02856	0.930908	0.863941	0.923148	0.92396	0.872723	1.04559	0.898642	0.826325	0.784336	0.771275	0.956285	0.986873	0.94735	0.847954	0.868398	0.856697	0.946324	0.939248	0.928092	0.8367	0.930335	0.849625	0.729047	0.925037	0.785037	0.922539	1.05593	0.958069
	210	1.01132	1.11663	0.898131	0.858602	0.851344	0.994549	0.883397	0.874628	1.02941	0.934155	0.81056	1.08905	0.971446	0.959975	1.05848	1.04764	0.975132	0.832476	0.945058	0.945605	0.894066	1.12119	0.921105	0.807407	0.76638	0.771956	0.930584	0.9869	0.943035	0.850656	0.850714	0.857012	0.951627	0.921508	0.909616	0.989183	0.946224	0.857008	0.730358	0.928419	0.796798	0.899389	1.02771	0.939407
	220	1.02565	1.1291	0.920863	0.881252	0.847192	1.0718	0.886382	0.867176	1.04061	0.93621	0.793329	1.10776	1.03627	0.939417	0.996989	1.03665	1.16675	0.814497	0.883472	0.947901	0.897598	1.0655	0.974727	0.841435	0.798678	0.79776	0.979644	0.989175	0.981905	0.873271	0.828774	0.873178	0.945473	0.899819	0.866393	1.09198	0.936523	0.905171	0.685801	0.926644	0.797023	0.879482	1.04088	0.923209
	230	1.04938	1.05234	0.934748	0.900196	0.921098	1.0358	0.879371	0.862918	1.05112	0.925026	0.836698	0.998159	1.14425	0.913244	0.981475	1.07411	1.28938	0.836328	0.880236	0.929231	0.920346	1.0383		0.859752	0.816065	0.873663	0.97329	0.995926	0.98933	0.885499	0.830514	0.894628	0.990572	0.886895	0.919134	1.08566	0.941458	0.87848	0.705306	0.907718	0.813752	0.903142	1.03174	0.931011
	240	1.04973	0.928776	0.941159	0.901794	0.871011	1.07983	0.897663	0.882703	1.05891	0.939829	0.816939	0.998335	1.17954	0.925545	0.957422	1.11634	1.29818	0.795242	0.88604	0.940637	0.905128	1.04963		0.842418	0.799612	0.884956	0.933104	0.98334	0.965745	0.85148	0.820023	0.874525	0.973122	0.866056	0.91894	0.989127	0.951541	0.883577	0.708844	0.909246	0.815399	0.887334	1.03938	0.902345
	250	1.00615	0.918644	0.894299	0.909979	0.858255	1.07418	0.875156	0.862905	1.05242	0.932396	0.804942	0.992853	1.11398	0.894391	1.01514	1.10785	1.19213	0.841295	0.870241	0.944603	0.890876	1.06197		0.804937	0.764036	0.893205	0.930817	1.05763	0.967074	0.872661	0.817527	0.843385	0.955147	0.870648	0.880631	0.906472	0.982062	0.897727	0.702739	0.918164	0.823908	0.902214	1.02631	0.874233
	260	1.00433	0.88122	0.891845	0.900264	0.929927	1.03999	0.871836	0.854463	1.03236	0.919778	0.806606	1.00543	1.12419	0.913283	1.06513	1.04316	1.16785	0.869208	0.884849	0.947855	0.905387	1.12758		0.81468	0.773283	0.904201	0.92447	1.1025	0.956439	0.881666	0.76035	0.866599	0.984682	0.853552	0.875265	0.827972	0.995862	0.915574	0.710188	0.922583	0.834584	0.886459	1.02727	0.882035
	270	1.01207	0.879918	0.931105	0.887868	0.978063	1.10528	0.861432	0.881089	1.08649	0.955797	0.838664	0.967561	1.23809	0.921764	1.19259	1.08883	1.13967	0.915294	0.858979	0.92265	0.890855	1.10021		0.81665	0.775154	0.898783	0.937029	1.14459	0.954374	0.873207	0.769247	0.844467	0.976812	0.877957	0.877867	0.825627	1.03286	0.961136	0.714584	0.909493	0.820568	0.885529	1.04065	0.833725
	280	1.03639	0.886503	0.968372	0.926321	0.962267	1.07411	0.876319	0.846552	1.078	0.950826	0.842633	0.961187	1.31844	0.918374	1.29654	1.07026	1.06429	0.924545	0.876808	0.931676	0.905306	1.11948		0.85856	0.814934	0.942722	0.941682	1.1376	0.969488	0.875171	0.753407	0.87784	1.03453	0.871166	0.866769	0.838013	1.06268	0.99514	0.707588	0.905646	0.801438	0.862002	1.04658	0.826275
	290	0.97993	0.921558	0.971732	0.963072	0.945176	1.11836	0.894086	0.842682	1.09692	0.936888	0.856167	0.951724	1.41732	0.914643	1.28609	1.07313	1.08488	0.913573	0.845311	0.931454	0.895408	1.11416		0.823917	0.782051	0.926325	0.932631	1.14271	0.977889	0.85933	0.75412	0.891534	1.02516	0.902856	0.846123	0.955225	1.08197	1.03065	0.688491	0.903099	0.825969	0.864111	1.02818	0.819707

## Sheet: Figure 2
Figure 2D		50% H2O
	Time	Cell1	Cell2	Cell3	Cell4	Cell5	Cell6	Cell7	Cell8	Cell9	Cell10	Cell11	Cell12	Cell13	Cell14	Cell15	Cell16	Cell17	Cell18	Cell19	Cell20
	0	0.98129	0.985249	1.01344	0.957542	0.987607	0.998687	0.969204	1.01019	0.995671	0.992271	0.985716	0.99901	1.1789	0.988457	0.994114	1.01381	1.01308	1.03198	0.98132	0.991987
	10	0.98311	0.970242	1.00916	1.00358	0.99339	1.00584	1.01498	0.99387	0.996795	0.999875	0.992901	1.00429	1.18525	1.01934	0.993268	1.00644	0.998955	1.01174	1.00611	0.997042
	20	1.00807	0.997446	0.986305	1.02161	0.997036	0.989094	1.01582	0.988682	0.990215	0.99762	1.00278	1.00098	1.13064	1.00995	1.00118	0.992311	1.00837	1.00493	1.00803	1.00514
	30	1.01074	1.01678	0.984135	0.999935	1.03019	0.987744	1.01985	1.00427	1.01254	1.00286	1.02532	0.995042	1.14147	1.01428	1.02546	1.01595	1.00117	0.994889	1.02102	1.01176
	40	1.01678	1.03028	1.00696	1.01733	0.991775	1.01864	1.02339	1.00298	1.00478	1.00737	0.993284	1.00067	1.25419	0.967971	0.985979	0.971494	0.978428	0.956462	0.983513	0.994068
	50	1.03389	1.08311	1.04112	1.01399	0.992801	0.996831	1.01224	1.02454	1.01304	0.985574	1.0224	0.993302	1.31738	0.973601	1.01722	0.969276	0.976996	0.973527	1.0046	1.00853
	60	0.983163	1.05929	1.0726	0.933692	1.058	0.990767	0.980921	0.996533	1.07334	0.920598	1.03322	0.971796	1.4336	0.975787	1.00934	0.968994	0.973369	1.07378	1.03293	1.05022
	70	1.01116	1.07923	1.09994	0.939417	0.929401	1.03721	0.975821	1.0462	1.05461	0.930318	1.07951	0.989969	1.30344	0.961679	0.994537	0.950911	0.94007	1.06733	1.00652	1.04174
	80	1.03523	1.04097	1.06693	0.944774	0.904202	1.03245	1.00011	1.04227	1.06186	0.930843	1.05465	0.990749	1.3069	0.96022	1.02656	0.937436	0.917383	1.06214	0.98875	1.04199
	90	1.02329	1.01003	1.03745	0.943182	0.982567	1.00871	0.973517	1.00522	1.02009	0.89956	1.02152	0.990762	1.27597	0.95824	1.03026	0.956844	0.916775	1.04874	1.01048	1.01824
	100	1.0377	1.04467	1.08425	0.939919	1.01239	1.02487	0.98359	1.03066	1.09143	0.921924	1.04592	1.00705	1.31266	1.01463	1.01639	0.9697	0.944657	1.04566	1.00432	1.01859
	110	1.05241	1.04761	1.02772	0.930792	1.03805	1.03216	0.95965	1.01691	1.09116	0.917398	1.03613	0.991959	1.31971	1.03307	1.03085	0.993301	1.06908	1.05955	1.05492	1.03748
	120	1.03783	1.0169	1.04312	0.900821	1.04179	1.03567	0.956423	0.994121	1.08676	0.947786	1.09691	1.00615	1.32141	0.998304	1.02317	0.989073	0.977161	1.01724	1.05545	1.00207
	130	1.029	1.02121	1.01793	0.892893	1.06741	1.06389	0.967516	1.01617	1.08438	0.969533	1.13164	1.02109	1.29669	1.00976	1.03192	1.00819	0.99192	1.02277	1.08432	1.0143
	140	1.00505	1.0079	0.946663	0.886373	1.01816	1.05251	0.956856	1.01559	1.08595	1.00069	1.16143	1.01173	1.31752	1.01107	1.02528	1.01624	0.967686	1.03995	1.10331	1.01607
	150	0.99519	0.986128	1.0113	0.854755	1.01187	1.06369	0.959841	1.04512	1.06401	1.02019	1.18964	0.995036	1.30165	1.02055	1.01131	1.0437	1.00545	1.03511	1.08931	1.00145
	160	1.00551	1.0222	1.07372	0.839407	1.01356	1.03714	0.945321	1.04334	1.03843	1.01679	1.20346	0.984671	1.32153	1.01402	1.03242	1.03554	1.04658	1.08194	1.109	1.02078
	170	1.00329	0.956282	1.01354	0.834036	0.978155	0.992074	0.949445	1.03086	1.08795	1.03617	1.2018	0.99893	1.2928	1.02331	1.03449	1.02185	1.03214	1.09373	1.11488	1.03444
	180	1.0014	0.963471	0.955578	0.809566	0.957749	0.972384	1.02816	1.03215	1.05697	1.03858	1.1906	1.00461	1.30576	1.02677	0.994447	0.987352	0.98512	1.08862	1.07483	1.01095
	190	1.04548	0.992536	0.913896	0.794683	0.912197	0.976463	0.964191	1.01415	1.0637	1.03228	1.1606	1.01482	1.33724	1.02597	0.989545	0.983781	0.983013	1.08258	1.09451	1.01806
	200	1.02147	1.00803	0.914875	0.800058	0.93138	1.01246	0.950087	1.01241	1.05978	1.03293	1.20094	1.00022	1.38295	1.02798	1.02409	1.01312	0.992048	1.14378	1.12012	1.04036
	210	1.02957	1.01433	0.904594	0.813842	0.953565	1.02919	0.936615	1.03606	1.09233	1.04964	1.18183	0.997694	1.33764	0.99508	0.985585	1.03643	0.99501	1.14678	1.06415	1.03483
	220	1.01583	0.953255	0.888517	0.82536	0.98143	1.08415	0.94429	1.0495	1.10114	1.03695	1.19319	1.00822	1.25255	0.996266	0.99693	1.03355	1.01774	1.15037	1.0606	1.03034
	230	1.03136	0.967026	0.869224	0.812486	0.996766	1.10198	0.941255	1.06833	1.10915	1.04684	1.15945	1.01329	1.18402	0.99748	0.990399	1.02423	1.00735	1.18184	1.05777	1.03768
	240	1.04349	1.09698	0.846098	0.786619	0.950627	1.09503	0.95057	1.06218	1.10895	1.04996	1.18797	0.998869	1.19473	1.14515	1.03349	1.02082	1.02819	1.22627	1.09455	1.038
	250	1.03317	1.19841	0.857253	0.791097	0.897985	1.10546	0.936007	1.04553	1.10925	1.04108	1.14644	1.01298	1.18887	1.01689	1.02035	0.993991	1.03316	1.18282	1.07944	1.04484
	260	1.04003	1.13845	0.847385	0.761627	0.906176	1.07472	0.945464	1.06074	1.08226	1.03301	1.15525	0.991151	1.17469	1.01607	1.01095	0.994141	1.0724	1.14449	1.02826	1.03402
	270	0.920633	1.07098	0.827567	0.765508	0.935393	1.06964	0.928391	1.05399	1.09094	1.03178	1.16622	1.02718	1.1732	1.03692	0.999525	1.01142	1.0385	1.14413	1.06989	1.07039
	280	0.891127	0.966053	0.817941	0.765292	0.96087	1.09153	0.947889	1.06299	1.12243	1.05394	1.19669		1.20377	1.02171	1.01914	1.01141	1.03534	1.09666	1.05313	1.06029
	290	0.928163	0.936008	0.786983	0.758865	0.973693	1.04481	0.94472	1.05141	1.11073	1.05145	1.18427	1.04855	1.2249	1.06816	1.0469	1.00236	1.03753	1.10883	1.09438	1.08761
		60% H2O
		Cell1	Cell2	Cell3	Cell4	Cell5	Cell6	Cell7	Cell8	Cell9	Cell10	Cell11	Cell12	Cell13	Cell14	Cell15	Cell16	Cell17	Cell18	Cell19	Cell20	Cell21
		1.03053	1.00358	0.991533	0.96352	0.992766	0.996101	1.00042	0.967397	0.999186	1.00397	1.0066	1.00539	1.02484	1.01015	0.999262	0.998789	1.00054	0.982652	0.979019	0.96236	0.979691
		1.00457	0.993691	1.01145	0.978779	0.983196	0.988959	0.99084	0.981514	1.00141	0.995519	0.987095	0.993368	0.993016	0.988964	0.987162	0.99313	1.00106	0.990176	1.00027	0.999833	1.00251
		0.99005	0.996826	0.999383	0.993848	0.992429	0.988209	0.991313	0.997811	0.986344	0.991632	1.00286	0.991157	0.989247	0.992611	1.00539	0.998103	1.0008	1.00766	1.00817	1.0053	1.01546
		0.971018	0.997789	0.994359	1.01061	1.00155	1.01344	1.00413	1.00037	1.00557	1.0079	1.00079	1.00348	0.995782	1.01611	1.00355	1.00283	0.997715	1.00712	0.996412	0.992555	0.98311
		1.00383	1.00812	1.00327	1.05324	1.03006	1.01329	1.0133	1.05291	1.00749	1.00098	1.00265	1.0066	0.997111	0.992169	1.00464	1.00715	0.999887	1.01239	1.01613	1.03996	1.01923
		0.994617	0.998689	1.00055	1.04728	1.03969	0.995665	1.01837	1.06558	1.03476	1.01183	1.00214	1.01034	1.01018	0.990381	0.973553	1.00614	1.00498	0.989262	1.01311	1.03798	0.995046
		0.996862	1.04281	0.987805	1.01214	1.01905	0.963154	1.00523	1.01793	1.01986	0.995602	1.00485	1.02778	1.0332	1.03794	1.01375	1.00671	1.03783	1.05283	1.04338	1.01217	1.06557
		1.0224	1.04774	1.01633	1.00696	1.0307	1.02557	1.04717	1.04921	1.05578	0.988415	1.03416	1.05038	1.02399	1.05174	1.03367	1.01238	1.04644	1.08412	1.1187	1.03858	1.10784
		1.03803	1.06273	1.01377	1.01658	1.03416	1.00906	1.03397	1.01692	1.05112	1.02307	1.07979	1.10016	1.03394	1.0784	1.07032	1.03697	1.03111	1.08422	1.10337	1.05179	1.12196
		1.03914	1.06154	0.995282	1.00538	1.02868	1.03982	1.0335	1.0052	1.05982	0.995204	1.09662	1.10023	1.06365	1.08555	1.07706	1.02365	0.992782	1.07766		1.04593	1.0345
		1.00011	1.02342	0.980419	0.986045	1.01147	1.05965	1.04737	1.00375	1.07656	0.989153	1.10113	1.1053	1.04426	1.04598	1.08302	1.04103	0.928465	1.03727	1.05553	1.02045	1.05969
		1.03017	1.04576	1.00522	0.992069	1.0369	1.03334	1.02496	0.975899	1.05305	0.999348	1.13903	1.12151	1.07001	1.06429	1.08617	1.06664	0.948225	1.01981	1.0879	1.00514	1.11221
		1.07906	1.12225	1.06448	1.00726	1.10422	1.06034	1.0628	0.979356	1.09081	0.983548	1.12141	1.1156	1.03899	1.07291	1.07159	1.05915	1.06505	1.02832	1.07691	1.02546	1.14736
		1.07515	1.09787	1.02974	0.976599	1.09094	1.07491	1.09437	1.0098	1.11462	0.98095	1.1367	1.15045	1.06521	1.0781	1.08004	1.07053	1.00975	1.00781	1.07451	1.02762	1.14782
		1.08942	1.10445	0.992559	0.990227	1.08704	1.09655	1.10338	1.00698	1.11264	0.985482	1.14441	1.16119	1.09027	1.07744	1.0819	1.0717	0.965589	0.990649	1.09783	1.02296	1.14734
		1.06771	1.08996	0.986946	0.98386	1.088	1.11059	1.08393	0.995906	1.10071	1.01593	1.14077	1.17492		1.08861	1.09376	1.08733	0.985129	1.01113	1.12303	1.02028	1.16301
		1.08946	1.11674	0.993327	0.989681	1.09698	1.14429	1.11613	0.981634	1.12605	1.00006	1.1093	1.16355	1.06894	1.03651	1.07945	1.0836	1.02221	1.01794	1.15773	1.02624	1.17579
		1.05481	1.10166	0.985497	0.97445	1.04622	1.16428	1.11186	0.955086	1.11333	1.00918	1.11139	1.16587	1.08137	1.01156	1.06726	1.06528	1.03311	1.02696	1.15146	1.04233	1.15968
		1.08144	1.14912	1.01148	0.998319	1.07908	1.16164	1.13411	0.966647	1.12317	1.03469	1.08704	1.16842	1.07421	1.01505		1.06215	0.9845	1.02947	1.16671	1.03933	1.15588
		1.06764	1.11546	0.970022	0.99648	1.05768	1.12356	1.1175	0.915318	1.11603	1.0804	1.11411	1.18553	1.08569	1.00782	1.06097	1.07705	1.04418	1.03723	1.16962	1.04655	1.1634
		1.09616	1.14598	0.984124	1.00344	1.06303	1.16967	1.15858	0.914623	1.14766	1.13873	1.08626	1.18828	1.06159	0.997571		1.09615	1.03265	1.05655	1.14298	1.04917	1.16553
		1.09503	1.18597	1.0126	1.03368	1.06028	1.18554	1.1528	0.899715	1.14851	1.24675	1.06086	1.21408	1.07152	1.01717	1.06438	1.11048	1.15541	1.04706	1.1467	1.05662	1.15747
		1.07758	1.18142	1.00041	1.03619	1.07482	1.20053	1.12301	0.891354	1.14823	1.35985	1.03974	1.20086	1.04869	1.02309	1.05303	1.12019	1.17567	1.06966	1.14448	1.04215	1.13968
		1.05099	1.15618	0.983094	1.029	1.07808	1.2329	1.15437	0.916004	1.15265	1.46564	1.04818	1.22188	1.06123	1.0331	1.03894	1.12973	1.19864	1.06673	1.15331	1.0502	1.15592
		1.09578	1.16618	0.985556	1.05223	1.10868	1.23901	1.15215	0.898917	1.1664	1.51088	1.04557	1.22421	1.04566	1.0235	1.03008	1.12907	1.20804	1.05571	1.12399	1.05041	1.14561
		1.08349	1.15685	0.969975	1.05751	1.10612	1.15991	1.10123	0.885543	1.13113	1.48229	1.05339	1.22037	1.0524	1.02427	1.02977	1.1478	1.22069	1.0796	1.14615	1.07965	1.16791
		1.08826	1.16254	0.986624	1.06144	1.1197	1.23455	1.13489	0.922267	1.16851	1.4997	1.04306	1.23056	1.06097	1.03487	1.03005	1.16891	1.24706	1.05736	1.12549	1.05232	1.15136
		1.10893	1.15456	0.981827	1.04092	1.13969	1.17111	1.10074	0.898596	1.14203	1.52878	1.047	1.24551	1.09378	1.04619	1.02602	1.17254	1.28665	1.06467	1.1193	1.06856	1.16185
		1.10802	1.14716	0.979482	1.04663	1.12675	1.1866	1.13089	0.919987	1.18245	1.50663	1.01439	1.20507	1.05161	1.00106	0.989991	1.13389	1.20962	1.07561	1.12042	1.05464	1.14845
		1.10994	1.14137	0.99783	1.04496	1.12471	1.16255	1.12874	0.953756	1.15384	1.56668	1.03172	1.22461	1.07223	1.01771	1.00454	1.1439	1.23966	1.0937	1.12858	1.05983	1.16055
		70% H2O
		Cell1	Cell2	Cell3	Cell4	Cell5	Cell6	Cell7	Cell8	Cell9	Cell10	Cell11	Cell12	Cell13	Cell14	Cell15	Cell16	Cell17	Cell18	Cell19	Cell20	Cell21	Cell22	Cell23	Cell24	Cell25	Cell26	Cell27	Cell28	Cell29	Cell30	Cell31
		0.987964	1.00587	0.984026	0.991486	0.994151	0.976587	0.97624	0.977749	0.989386	0.992191	0.980645	1.00953	0.97549	1.01923	0.981843	0.96931	1.00367	0.991081	0.980396	0.976982	0.987562	1.00704	1.03209	1.00981	0.936497	0.996699	1.00704	1.00146	1.00375	0.980864	0.987116
		0.997705	1.00507	1.0006	1.00459	0.991808	0.991126	1.00289	0.975885	0.97909	0.986598	1.00564	1.03485	0.982809	1.01963	0.986133	0.976945	0.997422	0.990331	0.984416	0.992396	1.00213	1.03989	1.03877	1.00982	0.983188	1.01244	1.03989	0.977474	1.01543	1.00684	1.00887
		1.01433	1.00442	1.00489	0.992811	0.974251	0.995779	1.00358	1.00726	1.00542	0.990471	0.995268	1.017	1.00352	1.00236	1.00554	1.00687	1.00937	1.01045	1.00708	0.998104	0.989337	0.99125	0.969128	0.974799	0.980768	0.994992	0.99125	1.0069	0.975866	1.01341	0.985463
		1.03013	0.979987	1.00363	0.995831	1.00535	1.04194	1.00362	1.02943	1.00773	1.0119	1.00231	0.983198	1.00482	0.999946	1.00827	1.01086	1.00131	1.00976	1.02875	1.02337	1.0111	0.99546	0.997608	1.01947	1.03185	1.00513	0.99546	1.02315	0.996664	0.993969	0.964872
		0.995857	1.00465	1.00686	1.01528	1.03444	0.99457	1.01367	1.00967	1.01837	1.01884	1.01613	0.95542	1.03336	0.958839	1.01821	1.03602	0.988228	0.998377	0.999362	1.00915	1.00987	0.966357	0.962407	0.986106	1.0677	0.990745	0.966357	0.991014	1.00829	1.00492	1.05367
		1.01459	0.985462	1.02696	1.02877	1.06419	1.0772	1.04346	1.01062	1.02331	1.03298	1.01983	0.942742	1.02096	0.989884	1.03237	1.02259	1.02111	0.986619	0.996931	1.02235	1.00735	1.00443	0.945125	0.981864	1.10227	1.01385	1.00443	1.04729	1.00648	1.00994	1.07792
		0.962308	0.983931	0.997533	0.970944	1.02704	1.17666	0.99516	1.02646	0.988451	1.04364	0.95948	0.92372	0.998791	1.01788	1.03997	1.00301	0.983475	0.979916	0.94742	0.989659	1.03317	1.02749	0.950615	0.902115	1.10917	1.00206	1.02749	0.972606	1.00645	0.99997	1.18366
		0.981128	1.00304	0.989786		1.00919	1.21599	0.999833	1.0203	0.966945	1.09054	0.964751	0.92276	0.978642	1.06212	1.08268	0.967472	1.0187	0.98013	0.941518	1.00384	1.05274	1.0903	1.02622	0.897438	1.15128	1.07405	1.0903	0.998427	0.957627	1.03273	1.21919
		1.00846	0.994112	0.972669	0.975502	1.01156	1.19791	0.980987	1.01518	0.936736	1.08931	0.935314	0.908954	0.958734	1.06134	1.09403	0.951969	1.00409	1.07946	0.953137	0.987282	1.12685	1.08865	1.04998	0.904172	1.15453	1.09815	1.08865	1.0312	0.913848	1.05869	1.18445
		0.988204	0.982629	0.975324	0.962563	0.986731	1.2083	1.01988	0.977583	0.904023	1.08005	0.902642	0.921015	0.962651	1.05243	1.11245	0.965185	1.03261	1.09462	1.02319	1.00059	1.20086	1.1176	1.12208	0.950862	1.18836	1.14182	1.1176	1.11114	1.01694	1.08964	1.15099
		0.999826	0.980354	0.998167	0.952574	0.979731	1.20046	1.04865	1.00606	0.924867	1.16483	0.905809	0.919349	1.00768	1.05883	1.12643	1.01789	1.03623	0.999449	1.08105	0.994549	1.22146	1.09505	1.12898	0.965682	1.15507	1.12949	1.0951	1.10136	1.01336	1.09053	1.16689
		0.986917	0.996922	1.07245	0.927067	0.931037	1.20411	1.08106	1.02337	0.928939	1.23391	0.922182	0.951535	1.01678	1.00386	1.1128	1.02775	1.04353	0.991016	1.14312	1.02302	1.20432	1.13402	1.13998	0.97989	1.1538	1.15666	1.13402	1.11529	1.06021	1.11728	1.37158
		1.01343	1.02067	0.986248	0.955711	0.965877	1.21154	1.04606	1.0624	0.963022	1.35999	0.999926	0.903107	1.03621	1.00605	1.08593	1.04253	1.05398	0.992082	1.18308	1.04255	1.158	1.14126	1.10626	0.973959	1.14797	1.13788	1.14074	1.22074	1.11077	1.11019	1.3004
		1.04553	1.08312	0.982633	1.01636	0.992629	1.24551	1.03718	1.07699	1.00961	1.37227	1.04286	0.90479	1.12259	1.02554	1.11537	1.13671	1.05385	0.955154	1.1983	1.0322	1.15253	1.13575	1.1007	0.958443	1.13823	1.12696	1.13556	1.20062	1.11711	1.14746	1.26032
		0.985476	1.07727	0.992294	1.0159	1.05022	1.25531	1.04757	1.08932	1.0053	1.31872	1.06801	0.897466	1.12072	1.03297	1.13882	1.13593	1.05926	0.932618	1.22668	1.02189	1.13779	1.12946	1.10736	0.988328	1.14992	1.14113	1.12946	1.1986	1.12786	1.13741	1.20798
		1.05572	1.07612	0.987826	1.01829	1.09845	1.29306	1.05367	1.13556	1.03005	1.31223	1.23172	0.898531	1.11106	1.06424	1.15414	1.12213	1.07175	0.932581	1.2601	1.02029	1.10884	1.11604	1.1177	1.00135	1.15513	1.14716	1.11596	1.19777	1.1682	1.08966	1.29464
		1.08673	1.06163	0.975337	1.04089	1.13315	1.37411	1.03797	1.07139	1.05737	1.2765	1.189	0.892372	1.14697	1.05062	1.15365	1.16132	1.06203	0.996165	1.28706	1.04489	1.11698	1.11732	1.1332	1.02016	1.17417	1.16667	1.11718	1.18587	1.21873	1.1412	1.36549
		1.16151	1.07284	0.950859	1.03347	1.15404	1.38072	1.01194	1.11759	1.08739	1.32619	1.18455	0.916578	1.16873	1.06239	1.17173	1.19061	1.07391	0.985484	1.2655	1.02939	1.10162	1.13001	1.1196	1.0341	1.1748	1.16702	1.12977	1.21922	1.22307	1.09501	1.22954
		1.09116	1.05574	0.954054	1.03458	1.10608	1.32643	1.01323	1.09575	1.10515	1.31555	1.13703	0.908242	1.21001	1.07077	1.20137	1.24043	1.07816	1.02264	1.24076	1.04472	1.13195	1.12458	1.11952	1.03543	1.15784	1.17417	1.12451	1.23548	1.27576	1.06889	1.21148
		1.13271	1.10549	0.967779	1.0423	1.13366	1.42363	1.03488	1.09089	1.12044	1.29295	1.12241	0.93004	1.17101	1.0806	1.20268	1.19725	1.09062	1.14368	1.19571	1.03613	1.1105	1.16983	1.14372	1.09075	1.19545	1.23141	1.16983	1.24067	1.22217	1.09845	1.28168
		1.02752	1.09053	0.98081	1.04567	1.11603	1.46171	1.04015	1.12955	1.17664	1.27727	1.13295	0.946415	1.22088	1.09224	1.22437	1.28391	1.08412	1.17373	1.21731	1.05772	1.12993	1.13887	1.07876	1.04812	1.1614	1.17856	1.1386	1.21782	1.17697	1.12295	1.2651
		0.985946	1.1469	1.03341	1.08003	1.12277	1.44128	1.11488	1.13776	1.17453	1.26656	1.11911	0.990824	1.20712	1.11142	1.22276	1.2612	1.07354	1.1658	1.17649	1.05087	1.12264	1.17992	1.12645	1.12059	1.18979	1.24445	1.17956	1.17682	1.11836	1.18691	1.29689
		0.959508	1.15725	1.09686	1.10187	1.11947	1.48899	1.21676	1.15663	1.17686	1.30049	1.13489	0.960217	1.18121	1.12113	1.21024	1.20892	1.07589	1.10675	1.16128	1.02807	1.14183	1.19643	1.13465	1.13359	1.20348	1.2977	1.19631	1.14511	1.14873	1.21332
		0.906424	1.21069	1.34024	1.12031	1.08251	1.4403	1.33134	1.12479	1.11056	1.29097	1.12365	0.999965	1.18245	1.08977	1.18916	1.21226	1.08929	1.23291	1.15112	1.04684	1.13185	1.18181	1.12048	1.15036	1.20236	1.31448	1.18168	1.13004	1.1415	1.20832
		0.962844		1.30629	1.08458	1.10891	1.39159	1.50446	1.15528	1.07771	1.30365	1.15717		1.18332	1.07175	1.18757	1.21504	1.078	1.09806	1.12063	1.04432	1.12472	1.22773	1.13981	1.1723	1.2077	1.35458	1.22773	1.18514	1.12116	1.25117	1.30686
		0.998923	1.21124	1.3956	1.11676	1.08536	1.43029	1.63593	1.17084	1.09019	1.25522	1.1521	0.999591	1.20928	1.09916	1.17734	1.25596	1.09322	1.09975	1.13242	1.02648	1.10016		1.13466	1.16074	1.20622	1.35918	1.22915	1.18935	1.12708	1.1864	1.29688
		1.02221	1.23864	1.418	1.09509	1.08649	1.40013	1.65097	1.15418	1.0482	1.27143	1.12488	0.977176	1.19737	1.1504	1.19634	1.23757	1.08402	1.14089	1.12327	1.02022	1.06727	1.24242	1.14807	1.16489	1.21352	1.38599	1.24242	1.22406	1.17553	1.18901	1.32239
		1.06045	1.2239	1.42211	1.11955	1.05369	1.41479	1.64949	1.14508	1.04655	1.31161	1.13756	1.00098	1.19197	1.16961	1.24474	1.21361	1.08521	1.08928	1.15443	1.03846	1.08517	1.23635	1.15913	1.17821	1.21489	1.38074	1.23635	1.25579	1.14787	1.17553	1.32532
		1.09812	1.20577	1.38172	1.11347	1.07982	1.30739	1.54737	1.16116	1.07939		1.15047	1.0059	1.14538	1.13772	1.21991	1.14092	1.0876	1.23645	1.12772	1.03267	1.06513	1.24374	1.15161	1.15191	1.20797	1.39579	1.24374	1.26158	1.11062	1.16812	1.25869
		1.02074	1.16271	1.39799	1.11421	1.07425	1.24684	1.54024	1.12684	1.07037	1.28666	1.11366	1.01194	1.20461	1.16247	1.26792	1.23926	1.09282	1.23114	1.13897	1.04108	1.07753	1.23021	1.14923	1.16327	1.2225	1.36239	1.23021	1.22338	1.12986	1.1542	1.27721
		80% H2O
		Cell1	Cell2	Cell3	Cell4	Cell5	Cell6	Cell7	Cell8	Cell9	Cell10	Cell11	Cell12	Cell13	Cell14	Cell15	Cell16	Cell17	Cell18	Cell19	Cell20	Cell21	Cell22	Cell23	Cell24	Cell25	Cell26	Cell27
		0.969067	0.982235	0.986139	1.00395	0.992212	0.986599	0.976587	0.995124	0.992286	1.00182	1.01697	0.994946	1.00036	1.00851	0.994	1.00333	0.948752		0.982093	0.984344	0.976914	0.971315	0.993196	0.951686	0.996801	0.981999	0.978526
		0.985669	0.998441	1.00244	1.01588	0.99861	1.00076	1.01185	1.01291	1.00012	0.990944	0.994673	0.989404	0.985434	0.969196	1.00958	1.00175	0.964702	0.9834	0.981495	0.996491	0.98432	0.98052	0.979192	1.0166	0.993588	1.01313	0.994614
		1.02577	1.01385	0.99879	1.00222	1.01105	1.00601	1.02138	1.02319	1.00104	0.990784	0.99127	1.00978	1.0082	1.01778	0.99659	0.988983	0.989379	1.0175	1.01731	1.01125	1.01724	1.01463	1.02088	1.02491	0.991474	0.99977	0.99358
		1.00935	1.00053	0.997939	0.980534	0.996916	1.00281	0.997752	0.99079	1.00734	0.99818	1.00431	1.00893	1.02367	0.984164	1.00655	1.02083	1.04384	0.999134	0.997321	0.993576	0.998353	1.00152	0.98531	0.99702	1.00024	1.00168	1.01858
		1.01014	1.00494	1.01469	0.997421	1.00121	1.00382	0.992432	0.977983	0.999216	1.01827	0.992769	0.996938	0.982336	1.02034	0.993279	0.985106	1.05332	0.999964	1.02178	1.01434	1.02317	1.03201	1.02143	1.00979	1.01789	1.00343	1.0147
		1.03729	1.00339	1.05712	0.987641	1.0094	1.01378	1.01059	1.00214	0.99196	1.05188	1.02961	1.01423	1.00162	1.01729	0.995084	1.00683	1.05234	0.987656	1.02118	1.03478	1.02549	1.03304	1.00909	1.03608	1.00214	0.987686	1.00818
		1.11274	0.973567	1.10137	0.977348	1.06435	1.00054	0.992973	1.10504	1.30282	0.992604	1.05096	1.03489	0.963406	1.01493	0.968691	1.00806	1.06171	1.02085	1.05967	1.03956	1.06567	1.01286	0.916848	1.0001	0.982504	0.957184	0.992722
		1.12884	0.965476	1.10972	0.964641	1.14336	1.0255	1.00401	1.13941	1.33144	1.03762	1.09464	1.04593	0.998148	1.03906	1.03814	1.01503	1.09199	1.03243	1.04435	1.05781	1.04657	1.08071	0.933515	1.02165	1.05307	0.989424	1.02696
		1.10579	0.985763	1.15753	0.979177	1.16783	1.02406	1.0093	1.11825	1.39136	1.04106	1.11701	1.05749	1.01207	1.05547	1.06168	0.982425	1.09908	1.0527	1.03839	1.08018	1.03475	1.16742	0.960437	1.09084	1.13562	1.04764	1.04974
		1.07599	0.986121	1.16615	0.978192	1.18684	1.03965	1.07117	1.15021	1.31868	1.06372	1.08475	1.06604	1.02847	1.07527	1.04836	0.976689	1.13789	1.09178	1.05979	1.12189	1.05378	1.14124	0.989104	1.1537	1.14243	1.07455	1.09076
		1.07313	0.982885	1.14516	0.964861	1.18306	1.0372	1.06606	1.15627	1.35704	1.09819	1.0503	1.06965	1.03536	1.06338	1.06652	1.02768	1.13588	1.11074	1.09156	1.14664	1.08703	1.15488	1.01439	1.13714	1.15194	1.09899	1.08447
		1.11646	1.0029	1.18687	0.992287	1.21936	1.04426	1.16361	1.13547	1.29723	1.11018	1.09899	1.09356	1.04331	1.08456	1.07197	1.04067	1.1051	1.1388	1.10046	1.15533	1.09635	1.11992	1.01372	1.13539	1.14776	1.11754	1.09217
		1.12966	0.999123	1.20164	1.00083	1.24028	1.05275	1.18918	1.15904	1.28179	1.10599	1.08389	1.10648	1.06764	1.08739	1.08184	1.0793	1.07591	1.13788	1.09922	1.15704	1.10351	1.04797	1.01958	1.16419	1.1355	1.11442	1.05935
		1.12568	1.00768	1.16584	0.976554	1.24638	1.04957	1.17912	1.20141	1.25819	1.10384	1.07579	1.10424	1.08714	1.11111	1.09277	1.1078	1.07288	1.13932	1.10733	1.17472	1.11212	1.03405	1.02635	1.20145	1.13583	1.12294	1.06762
		1.16663	1.00894	1.16548	0.977502	1.25876	1.04685	1.21832	1.19063	1.27471	1.13475	1.08847	1.08799	1.10077	1.11505	1.08861	1.08541	1.07719	1.15999	1.1007	1.17897	1.1036	1.02402	1.02181	1.24062	1.16829	1.16131	1.07938
		1.16619	1.02341	1.1824	0.985477	1.3007	1.05075	1.21203	1.25552	1.24506	1.13097	1.06954		1.10127	1.06003	1.07731	1.13294	1.07263	1.19248	1.12494	1.19158	1.12626	1.03913	1.04203	1.23859	1.15009	1.13477	1.06714
		1.16655	1.02681	1.18301	0.988107	1.30888	1.06627	1.19728	1.22271	1.23046	1.14316	1.13843	1.08107	1.11225	1.0523	1.08725	1.14349	1.08919	1.17271	1.11759	1.19766	1.11836	1.00611	1.04432	1.24102	1.15267	1.17344	1.0694
		1.16369	1.01642	1.23418	0.986255	1.29796	1.04641	1.20779	1.2341	1.20433	1.142	1.09613	1.09849	1.11143	1.0476	1.10321	1.1369	1.10574	1.21578	1.12361	1.16356	1.10534	0.99745	1.08984	1.24812	1.16266	1.14975	1.07592
		1.17227	1.0435	1.27862	1.01113	1.37648	1.06086	1.23665	1.06687	1.21517	1.16083	1.16422	1.08145	1.12783	1.0552	1.10317	1.14883	1.09214	1.21423	1.11534	1.17946	1.09305	0.991364	1.11006	1.21075	1.14766	1.13906	1.08797
		1.18394	1.04474	1.24835	1.0112	1.3963	1.04327	1.2175	1.18877	1.24236	1.18621	1.16645	1.08824	1.14111	1.03034	1.11951	1.18919	1.1028	1.25022	1.14862	1.21954	1.13425	1.01182	1.15951	1.22464	1.16537	1.14782	1.08834
		1.17075	1.03579	1.23413	1.01331	1.47048	1.05019	1.20993	1.21445	1.22957	1.15711	1.15864	1.08839	1.13274	1.04022	1.13243	1.20731	1.10519	1.26121	1.13371	1.21116	1.12608	1.01641	1.17128	1.23415	1.15941	1.13216	1.09664
		1.15962	0.998199	1.30111	1.0454	1.47112	1.04173	1.19259	1.24639	1.17883	1.17125	1.14633	1.09651	1.14615	1.06088	1.16066	1.24299	1.14879	1.23841	1.12468	1.19944	1.10495	1.00421	1.19799	1.24702	1.1652	1.15005	1.12538
		1.169	1.03829	1.27176	1.02792	1.45514	1.04635	1.18251	1.17616	1.22793	1.17282	1.13837	1.09433	1.16582	1.08818	1.15685	1.2286	1.13	1.25519	1.12104	1.18432	1.10397	1.01179	1.20719	1.24626	1.17781	1.15695	1.16181
		1.17111	1.02333	1.25034	1.0123	1.54298	1.05519	1.16843	1.18761	1.20739	1.18671	1.14635	1.09491	1.15277	1.10778	1.12971	1.23389	1.11604	1.26552	1.13036	1.19526	1.12858	1.02038	1.24635	1.23597	1.1637	1.1263	1.18411
		1.19172	1.02391	1.28817	1.04316	1.55512	1.06368	1.15748	1.22069	1.17619	1.18291	1.14707	1.1152	1.16414	1.12406	1.11408	1.19977	1.0966	1.28447	1.15595	1.2147	1.15589	1.03226	1.24624	1.26521	1.17184	1.18256	1.20715
		1.18965	1.02678	1.30134	1.06341	1.64424	1.06004	1.19513	1.20815	1.19411	1.19386	1.17402	1.06102	1.15605	1.12591	1.16198	1.24769	1.14319	1.27523	1.15752	1.19669	1.15957	1.02575	1.21297	1.21996	1.18374	1.17408	1.21918
		1.1899	1.0189	1.33263	1.07057	1.57415	1.08005	1.15203	1.20496	1.11626	1.1934	1.14483	1.07395	1.15191	1.17352	1.17408	1.25533	1.16612	1.30089	1.16466	1.21315	1.16108	1.0407	1.24585	1.22578	1.17798	1.1837	1.20439
		1.19398	1.0155	1.37778	1.06214	1.6001	1.07218	1.09377		1.12552	1.20623	1.15508	1.06646	1.14576	1.16458	1.20789	1.27249	1.17317	1.31775	1.1738	1.22519	1.17517	1.04316	1.22629	1.20555	1.17892	1.20932	1.20113
		1.20483	1.02901	1.45077	1.07314	1.60442	1.07141	1.12083	1.17139	1.13966	1.18414	1.14683	1.06474	1.12248	1.16574	1.20197	1.25094	1.14679	1.34038	1.18172	1.23124	1.17722	1.05385	1.2316	1.22169	1.18538	1.18249	1.21976
		1.19612	1.02869	1.41845	1.06091	1.59927	1.07115	1.0588	1.10752	1.10755	1.19418	1.17566	1.07399	1.15344	1.16076	1.2093	1.28238	1.16777	1.32945	1.16801	1.23414	1.16596	1.03573	1.21355	1.22274	1.19216	1.1936	1.20952
Figure 2G		Steady state	Aspiration
	Cell 1	1.00016	1.30405
	Cell 2	1.00246	1.11843
	Cell 3	1.02038	1.11761
	Cell 4	0.984903	1.19286
	Cell 5	0.997485	1.2494
	Cell 6	1.00581	1.18249
	Cell 7	1.0002	1.25906
	Cell 8	0.999585	1.00574
	Cell 9	1.0401	1.14397
	Cell 10	1.0135	1.22157
	Cell 11	1.00769	1.22342
	Cell 12	0.990879	1.25065
	Cell 13	1.00863	1.32367
	Cell 14	0.993085	1.02556
	Cell 15	0.995243	1.10444
	Cell 16	1.00308	1.11272
	Cell 17	1.0058	1.38326
	Cell 18	1.00612	1.05066
	Cell 19	1.00571	1.26537

## Sheet: Figure 3
Fig. 3D		Rictor KO Back
	Time	Cell 1	Cell 2	Cell 3	Cell 4	Cell 5	Cell 6	Cell 7	Cell 8	Cell 9	Cell 10	Cell 11	Cell 12	Cell 13	Cell 14	Cell 15	Cell 16	Cell 17	Cell 18
	0	0.970857	1.07421	0.933299	0.987595	0.955114	1.03795	1.0495	0.850632	1.04273	0.981369	1.03242	0.972429	0.947477	0.935785	1.01742	0.981702	0.809098	0.988056
	10	0.969696	1.07137	0.936183	0.987898	0.950183	1.04117	1.038	0.883854	1.08326	0.979602	1.05403	0.990206	0.99206	1.04306	0.959052	0.980157	0.810556	0.979975
	20	0.96766	1.0701	0.950354	0.988853	0.949736	1.03972	1.02547	0.883854	1.06757	0.924665	1.03898	0.998236	1.00497	0.998597	0.98599	0.984265	0.944854	0.958921
	30	0.96727	1.07002	0.95397	0.98882	0.945974	1.04064	1.05356	0.883854	1.10661	0.93876	1.03591	0.99449	0.972074	1.04459	0.98599	1.00239	0.949576	0.947385
	40	0.966406	1.07139	0.960065	0.989442	0.942979	1.03916	1.04587	0.883854	1.08085	0.928202	1.02732	0.998707	0.963871	1.0096	0.98599	0.97886	0.888848	0.911055
	50	0.965535	1.0713	0.966291	0.989956	0.945567	1.03679	1.06895	0.883854	1.09357	0.958626	1.0363	0.98384	0.986195	1.0099	1.00696	0.982739	0.916717	0.928584
	60	0.964738	1.06791	0.965669	0.992708	0.941614	1.03485	1.04078	0.883854	1.09761	0.948176	1.0067	0.973025	0.978829	0.989042	0.971274	0.969157	0.910717	0.958831
	70	0.963251	1.0673	0.972274	0.991617	0.94212	1.02921	1.01153	0.883854	1.09054	0.905372	1.02003	0.970885	0.954383	1.07514	0.971274	0.969818	0.937375	1.06556
	80	0.960596	1.06531	0.973672	0.991475	0.940837	1.02392	0.993761	0.907857	1.06733	0.959227	1.03002	1.00368	0.941807	1.07015	0.992712	0.962134	0.92905	1.06126
	90	0.959749	1.06926	0.97747	0.991875	0.938921	1.0168	1.00498	0.904799	1.0429	0.920825	1.03524	0.991585	0.94491	1.02865	0.992712	0.970531	0.979874	0.943618
	100	0.957578	1.06737	0.979294	0.990465	0.939828	1.00927	1.02368	0.904799	1.03963	0.952929	1.07719	1.08092	0.94249	1.03831	0.999075	0.973764	0.899775	0.801279
	110	0.957236	1.0698	0.982983	0.987184	0.939576	1.00127	1.04066	0.904799	1.04686	0.949772	1.09662	1.09188	0.9288	1.0203	0.984345	0.955458	0.890485	1.00396
	120	0.956771	1.07312	0.980022	0.987443	0.937551	0.992094	1.00937	0.962892	1.05296	0.968943	1.10878	1.15279	0.946839	1.0593	0.967477	0.933504	0.903883	1.00066
	130	0.954315	1.07375	0.972617	0.986507	0.938527	0.98373	1.04694	0.989485	1.03815	0.94271	1.08904	1.14781	0.951667	1.00639	0.997129	0.957949	0.917122	0.968744
	140	0.954164	1.07412	0.972341	0.985694	0.936302	0.977555	1.07992	0.984066	1.0457	0.923404	1.07016	1.1013	0.966276	0.970635	0.979566	0.934215	0.917953	0.924024
	150	0.951853	1.06865	0.964718	0.982729	0.936603	0.968693	1.06535	0.970516	1.04417	0.920422	1.06567	1.01243	0.957151	1.03235	0.990042	0.915613	0.937438	0.928164
	160	0.950389	1.0648	0.959328	0.982978	0.938149	0.960846	1.06107	0.944796	1.0381	0.895904	1.09062	0.981503	0.948739	1.01758	1.00098	0.918353	0.927227	1.06479
	170	0.949886	1.05665	0.955609	0.981364	0.941267	0.955023	1.025	0.928808	1.00373	0.893585	1.12424	0.981913	0.938875	1.04668	1.00307	0.888779	0.917754	1.19583
	180	0.951668	1.05055	0.952183	0.979542	0.94309	0.9484	1.0099	0.917723	1.00464	0.895395	1.06299	0.998369	0.939441	1.05006	1.02294	0.902671	0.91514	1.15368
	190	0.951015	1.03984	0.948716	0.978494	0.947486	0.942587	0.962071	0.888508	0.99001	0.849581	1.0636	0.970053	0.928146	1.08779	0.957681	0.885047	0.926505	1.19734
	200	0.95093	1.03407	0.942392	0.976438	0.948269	0.937308	0.949009	0.899307	1.00457	0.831796	1.01917	1.05369	0.941376	1.06038	0.976816	0.871531	0.93908	1.21933
	210	0.951289	1.0292	0.942244	0.974321	0.952886	0.932903	0.932677	0.886746	0.97345	0.854435	1.00837	1.01512	0.905973	1.077	0.978254	0.870836	0.93671	1.19956
	220	0.946156	1.02858	0.937947	0.975793	0.956523	0.928537	0.917975	0.872371	1.00784	0.835923	1.00948	0.972631	0.913279	1.11592	0.966436	0.866542	0.918412	1.07472
	230	0.94135	1.02911	0.941372	0.972443	0.958524	0.927161	0.943364	0.879901	0.983946	0.899891	1.11235	0.968911	0.896742	0.985326	0.961077	0.861914	0.961956	1.11434
	240	0.938899	1.02994	0.941364	0.971136	0.960961	0.923428	0.980407	0.89235	0.97328	0.885076	1.02212	0.989227	0.912481	0.953245	0.959084	0.83392	0.944143	0.998325
	250	0.938658	1.03005	0.943531	0.971656	0.964902	0.920251	0.968457	0.886631	0.99978	0.869382	1.07241	0.992697	0.910919	0.927362	0.926173	0.873532	0.998455	1.01828
	260	0.938256	1.02032	0.944174	0.970962	0.968268	0.920344	1.00838	0.879148	0.973036	0.8937	1.01374	0.967837	0.893607	0.914578	0.960154	0.869058	0.939257	1.05377
	270	0.935308	1.01382	0.940102	0.967576	0.969958	0.916336	0.963757	0.873924	0.992743	0.899062	1.01185	1.00251	0.899302	1.0807	0.957913	0.895984	0.891111	0.971051
	280	0.934862	1.00603	0.93945	0.965884	0.974017	0.915356	0.998044	0.852313	0.982912	0.906301	1.01122	1.01285	0.932667	0.931629	0.936953	0.875299	0.908781	0.966727
	290	0.93238	0.995829	0.937805	0.963629	0.976672	0.914652	1.04018	0.877683	1.00099	0.922966	1.01147	0.985791	0.928778	0.955563	0.930534	0.881077	0.852302	0.938878
		mSIN1 KO Back
	Time	Cell 1	Cell 2	Cell 3	Cell 4	Cell 5	Cell 6	Cell 7	Cell 8	Cell 9	Cell 10	Cell 11	Cell 12	Cell 13	Cell 14	Cell 15	Cell 16	Cell 17	Cell 18	Cell 19	Cell 20	Cell 21	Cell 22	Cell 23	Cell 24	Cell 25
	0	1.05649	1.01631	1.02795	0.816713	1.02434	0.969573						1.02284		0.986765	0.99028	0.980275	1.04292	0.898948	0.8701	0.952425	0.970125	1.00967	0.978698	1.08646	1.07848
	10	0.974932	1.02027	1.05262	0.79075	1.0431	0.938947					1.02797	1.00107		1.02775	0.978225	0.993699	1.01744	0.908772	0.893514	0.97995	0.997387	1.01159	0.96783	1.03184	1.02436
	20	1.01863	1.023	1.03442	0.748606	1.01559	1.00839	1.07589	0.926278	1.03909	1.0386	1.03527	0.963501		1.04416	0.958405	1.00212	1.01974	0.90759	0.899454	0.973064	1.00272	0.993957	0.963599	1.0254	1.01015
	30	0.977336	0.996227	1.08392	0.749688	1.02386	0.9763	0.995465	0.870809	1.0086	1.02903	0.932277	0.991477	0.986967	1.09028	0.937843	1.00549	1.01129	0.905308	0.935768	0.951879	0.982716	0.995752	0.961961	1.02626	1.00642
	40	0.966781	1.01977	1.06384	0.747779	1.01651	0.963743	1.01137	0.831752	1.03374	0.99843	0.939382	1.00903	1.07011	1.12363	0.929362	1.00364	1.01182	0.892179	1.02236	0.946448	0.993961	0.997689	0.946862	1.01859	1.00389
	50	0.972497	1.02626	1.07363	0.735223	1.03486	0.968716	0.928284	0.874262	1.01679	0.982053	1.07416	0.994142	0.994383	1.13361	0.929787	0.999146	1.01316	0.906149	1.07447	0.931229	0.99658	1.00417	0.934437	1.01737	0.985761
	60	1.00834	1.03136	1.11625	0.727727	0.991446	0.929827	1.10795	0.895884	1.00473	1.05361	1.04799	0.948354	1.03975	1.1369	0.919888	0.999157	1.0141	0.901498	1.08973	0.949632	0.992992	1.00299	0.937452	1.00994	0.982983
	70	1.02081	0.973207	1.09284	0.720898	1.00005	0.958135	1.08876	1.09787	1.03247	1.0105	1.04085	0.945225	0.944534	1.10157	0.927656	0.998858	1.01354	0.886156	1.11318	0.946041	0.996415	1.00278	0.926523	1.00653	0.976698
	80	0.957533	0.965761	1.11401	0.776018	0.970937	0.947637	1.13299	0.981014	1.02077	0.989557	0.938875	1.00083	0.998811	1.0645	0.92218	0.996157	1.01909	0.898094	1.10361	0.967482	0.98596	1.00671	0.92891	1.00314	0.979974
	90	0.950024	0.979813	1.08048	0.907997	0.971267	0.930429	1.10251	1.30474	1.04468	1.00324	0.887871	0.971704	1.00696	1.01645	0.914305	0.990953	1.01683	0.894913	1.07032	0.982779	0.992351	1.00724	0.929115	0.999111	0.975748
	100	1.00375	0.989104	1.06213	0.871345	0.970332	0.971551	1.14773	1.21104	1.04681	1.01247	0.862997	1.00842	0.915891	1.00348	0.905263	0.989119	1.01624	0.890411	1.0536	1.00077	0.990487	1.00606	0.930925	0.99613	0.979286
	110	0.974685	0.990784	1.04058	0.868646	1.01675	0.983764	1.12024	0.995294	1.02852	1.02979	0.82745	0.999697	0.965592	1.0083	0.903337	0.986108	1.01775	0.891866	1.03423	1.00487	0.992264	1.0081	0.92748	0.997862	0.974729
	120	0.96322	1.03272	0.987609	0.919313	0.946944	0.977063	1.1188	1.32607	1.01909	1.07511	0.875673	0.971234	0.978429	0.98971	0.904345	0.984806	1.01788	0.888614	1.01919	1.0036	0.991119	1.01097	0.923262	0.995218	0.971882
	130	1.00365	1.04047	1.06949	0.819457	0.991317	0.961353	1.09134	1.47769	1.03191	1.06754	0.959153	0.965006	0.982161	0.994852	0.899941	0.985861	1.01538	0.895163	1.01202	1.0078	0.992966	1.01022	0.929195	0.995056	0.972449
	140	1.01091	1.03936	1.12963	0.672039	0.978601	0.976377	1.24533	1.39624	1.05946	1.05647	1.02271	0.960367	0.973853		0.897747	0.983416	1.01567	0.892644	1.00859	1.00368	0.992872	1.00862	0.920786	0.991383	0.970299
	150	0.990208	1.07108	1.20376	0.664431	0.999584	0.927259	1.15267	1.29857	1.1308	1.03684	0.971604	0.985701	0.939894		0.897	0.981578	1.01408	0.900964	1.00868	1.00493	0.996074	1.00745	0.923347	0.988351	0.966995
	160	1.00509	1.10948	1.21689	0.644985	0.976366	0.951187	1.16118	1.16511	1.16091	1.05769	0.942275	0.983737	0.903377		0.894605	0.976639	1.01559	0.898661	0.993346	1.01417	0.994012	1.0062	0.919975	0.989526	0.964146
	170	0.990311	1.12983	1.05219	0.62675	0.94525	0.946939	1.24463	1.2525	1.18151	1.05895	1.04067	0.980051	1.09862		0.893343	0.973468	1.01484	0.896864	1.00292	1.02006	0.9919	1.00699	0.922592	0.990023	0.961261
	180	1.07092	1.08333	1.06309	0.622254	0.958655	0.947752	1.08619	1.23221	1.2697	1.0352	0.949409	1.00301	1.02016		0.892989	0.973934	1.01022	0.893299	0.997362	1.02706	0.992165	1.00326	0.921474	0.991075	0.957251
	190	1.16063	1.06301	1.07457	0.620633	0.96218	0.929998	1.22	1.12578	1.05585	1.00909	0.871204	0.94587	1.01664		0.891263	0.970029	1.00739	0.896481	0.995573	1.02944	0.98635	1.0012	0.919847	0.988681	0.95484
	200	1.12013	1.01413	1.03868	0.622979	0.964756	0.919806	1.22556	1.12944	1.05361	0.996668	1.04571	0.968218	0.99932		0.887763	0.96814	1.00703	0.901085	0.983225	1.03195	0.984901	1.0016	0.916676	0.989414	0.950507
	210	1.12362	1.02669	1.04864	0.612385	0.968418	0.915117	1.20872	1.05529	1.08852	0.964836	1.04312	0.982604	1.01156		0.886541	0.964406	1.00417	0.901579	0.977233	1.03298	0.983604	1.00115	0.922175	0.989682	0.946688
	220	1.17618	1.00076	1.02231	0.59871	0.955513	0.924004	1.20367	1.10581	1.01833	0.993262	1.06768	0.962192	1.01877		0.885945	0.961694	1.00439	0.904233	0.984274	1.03867	0.98179	0.999951	0.926229	0.989395	0.943838
	230	1.22278	0.953068	1.06025	0.615141	0.972846	0.907588	1.14092	1.1224	1.07772	0.948776	0.969758	1.0092	1.02654		0.883826	0.957428	1.00129	0.905998	0.982515	1.04172	0.978472	1.00068	0.928658	0.992747	0.943112
	240	1.16651	0.96178	1.13512	0.599508	0.985897	0.966009	1.16262	1.13523	0.989481	0.965296	0.960093	0.961208	1.04653		0.88328	0.954643	0.999731	0.909735	0.981111	1.04298	0.977082	1.00042	0.934341	0.995878	0.939263
	250	1.11504	0.972263	1.15972	0.605237	0.953293		1.06382	1.27114	1.00155	0.997265	0.950302	0.957676	0.98756		0.881009	0.952738	0.998303	0.907825	0.970628	1.03255	0.976694	1.00136	0.934905	1.00071	0.937378
	260	1.06873	0.987546	1.12553	0.616645	0.97602		1.10042	1.25505	0.996582	0.956741	0.990837	0.926041	1.08305		0.880045	0.950069	0.996969	0.905143	0.976598	1.02484	0.972937	0.999779	0.943077	1.00375	0.934427
	270	1.02362	1.0036	1.17087	0.603508	0.955245		1.10932	0.986219	1.00284	0.920468	0.972586	0.842468	1.033		0.88116	0.94659	0.995791	0.902449	0.975872	1.01784	0.971421	0.999293	0.950194	1.00176	0.932535
	280	1.02113	0.988805	1.13471	0.60513	0.925062		1.16871	1.08989	0.993413	0.922474	0.941811	0.825789	0.965148		0.88015	0.94576	0.995033	0.901462	0.981133	1.01557	0.965185	0.999034	0.954656	1.00276	0.930748
	290	1.02819	1.00653	1.18101	0.599276	0.96615		1.24328	1.12252	1.08503	0.929895	0.894268	0.975989	0.946616		0.880163	0.944509	0.992804	0.897826	0.979368	1.01024	0.962911	0.998041	0.95596	1.00226	0.928228
Fig. 3F		Opto-mSIN1 BACK
	Time	Cell 1	Cell 2	Cell 3	Cell 4	Cell 5	Cell 6	Cell 7	Cell 8	Cell 9	Cell 10	Cell 11	Cell 12	Cell 13	Cell 14	Cell 15	Cell 16	Cell 17	Cell 18	Cell 19	Cell 20
	0	0.988238	0.981656	1.00085	1.01771	0.946642	1.00115	0.991974	1.03713	1.02637	1.07073	1.00463	1.00969	1.0171	1.00917	0.996727	1.0179	1.01085	0.991678	1.01065	1.00022
	10	1.00144	0.936294	0.970252	1.00702	0.969619	0.998806	1.00289	1.00881	1.00919	0.96281	1.01655	1.0022	1.01462	0.993483	0.975183	0.994065	1.01374	0.99675	1.01028	0.9575
	20	1.00859	0.924026	0.958444	0.988589	0.958428	0.986506	0.986049	1.00595	1.0343	0.98394	0.994026	0.988567	1.01679	1.01741	1.00842	1.01041	1.00634	0.999582	0.987655	1.01432
	30	0.963219	0.984999	0.980589	1.00039	0.969234	1.00621	0.994504	0.993055	1.04356	1.00834	0.964272	1.02186	0.987765	1.00637	1.00952	0.995043	1.02	0.997986	0.998622	0.982409
	40	1.00121	0.984922	1.01046	0.986288	0.958244	1.00734	1.02458	1.00183	1.01652	0.974179	1.02051	0.977679	0.963731	0.973569	1.01015	0.982585	0.949066	1.014	0.992794	1.04555
	50	0.992177	0.908898	0.976669	1.0101	0.995227	1.00935	1.02009	1.01921	0.980072	0.981876	1.01646	0.974738	0.988943	1.02053	1.00408	0.962069	1.01284	1.00358	0.991567	0.990616
	60	0.951523	0.907796	1.01345	0.999215	0.999489	0.995245	1.02049	0.985525	0.980851	1.00517	1.03265	1.0141	0.983255	0.971784	0.958858	1.05475	1.02283	0.999481	1.01684	0.955377
	70	0.956831	0.978985	1.00432	0.993928	0.987923	0.991352	0.983301	0.988385	1.03371	1.01079	1.01086	0.961398	0.949391	0.961471	0.982238	1.00856	1.00061	0.999239	0.990994	0.959234
	80	0.959599	0.994211	1.02425	1.00289	1.01311	0.99523	1.00922	0.98964	0.990482	0.988886	1.01677	1.03245	0.957278	0.943766	0.920688	0.949776	1.01058	0.964826	0.9656	0.97916
	90	0.965598	0.963785	1.01007	0.977787	0.971607	0.968595	0.987444	1.03186	1.00196	0.956357	1.01534	0.970051	0.950225	0.929179	0.93178	0.954941	0.990362	0.990833	0.969388	0.950224
	100	0.919827	0.986802	0.990702	0.974575	0.950809	0.971063	0.996047	0.999801	0.93901	1.00016	0.972742	0.944884	0.949896	0.928362	0.949663	0.920893	1.03359	1.00706	0.98037	0.954194
	110	1.00267	0.991818	1.0076	0.984826	0.969792	0.968391	0.990263	0.980315	0.934829	0.942222	1.00587	0.990403	0.951112	0.925124	0.982809	0.960401	1.00157	0.97899	0.970142	0.943428
	120	0.979953	0.949749	0.944453	0.977349	0.934931	0.99514	1.01199	0.997917	0.99064	0.977276	1.0019	0.977019	0.944966	0.92131	0.931856	1.00841	1.01448	0.979632	0.961765	0.941427
	130	0.960494	0.996704	0.991544	0.996419	0.990985	0.974809	0.996764	0.94123		0.97835	0.958255	0.945668	0.960228	0.925857	0.95583	0.992957	0.993192	0.98973	0.943724	0.951582
	140	0.973394	0.960505	0.997889	0.977193	0.985113	1.00591	1.03376	0.994267		0.977646	0.907449	0.965877	0.959319	0.942896	0.962656	0.856864	0.915969	0.958343	0.94512	0.969196
	150	0.986161	0.975764	1.00888	0.999043	0.95158	0.996109	0.991672	0.994073		0.969789	0.982457	0.978888	0.960028	0.873092	0.941543	0.878424	0.914162	0.971134	0.986926	0.973105
	160	0.974323	0.956253	0.977658	0.981118	0.953258	1.00652	0.999114	0.99887		0.956675	1.02505	0.958208	0.934744	0.925882	0.935156	0.87886	0.987577	0.959676	0.973213	1.00399
	170	0.995602	0.96519	0.979618	0.989815	0.936809	0.980723	0.983984	1.00102		0.95489	0.953682	0.970586	0.889033	0.904368	0.942668	0.895892	0.948734	0.942414	0.977495	1.00307
	180	0.996782	0.968429	0.924141	0.975544	0.944504	0.99383	0.964857	0.976701		0.912312	0.959236	0.955526	0.860589	0.899453	0.961982	0.986535	1.03274	0.949487	0.981008	1.02547
	190	0.978222	0.984836	0.988446	1.00802	0.954476	0.983508	1.03279	0.978974		0.94169	0.983819	0.954164	0.929743	0.922041	0.969358	0.959074	0.988434	0.956922	0.965868	0.998218
	200	0.971862	0.954519	0.975986	0.998267	0.930125	0.975424	1.00923	0.983557		0.960402	1.00608	0.940257	0.899798	0.943117	0.97926	1.02525	0.957645	0.955129	0.963352
	210	0.954639	0.950844	0.970302	0.959255	0.895269	0.96335	0.977277	1.00213		0.964475	0.992026	0.969015	0.937622	0.958519	0.978064	0.929807	0.975697	0.978464	0.950773
	220	0.96439	0.939456	0.991621	1.01069	0.91483	0.971331	1.02994	0.997524		1.00087	0.989188	0.968375	0.93131	0.913315	0.975151	0.952709	1.00057	0.962462	0.966522
	230	0.989019	0.96651	1.01301	0.98746	0.952279	0.971282	1.02834	0.978089		1.01208	0.989235	0.969974	0.959513	0.916408	0.975867	0.936639	0.978547	0.926087	0.935686
	240	0.920568	0.999289	1.02689	0.985925	0.925527	0.961503	1.0097	0.984562		0.978844	0.979949	0.936669	0.965873	0.916539	0.957178	0.950846	0.980502	0.981179	1.00684
	250	0.970737	0.991389	0.964482	1.00051	0.921063	0.946615	1.00538	0.991574		0.975746	0.99156	0.925173	0.913469	0.922678	0.970321	0.949105	0.992126	0.976629	0.948996
	260	1.01932	0.988721	0.993495	1.002	0.974961	1.01227	1.02648	0.973166		1.00214	0.977195	0.958215	0.942198	0.930167	0.992965	0.962023	0.99405	0.967552	0.939242
	270	0.983541	0.981192	0.981883	0.971797	0.914754	0.99049	0.997729	0.983285		0.997387	1.01086	0.945954	0.966821	0.894011	0.998348	0.966918	0.914849	0.954936	0.96289
	280	0.970194	0.991411	0.949131	0.999232	0.967787	0.98539	0.995926	0.99441		1.01642	0.984394	0.94994	0.938517	0.921994	1.01678	0.967387	0.949287	0.956949	0.941637
	290	0.967467	0.988398	0.992194	0.969696	0.930856	0.989949	0.994808	0.978294		0.973911	0.988826	0.939716	0.950892	0.925977	1.05667	0.933648	0.998702	0.957667	0.968268
		Opto-mSIN1 Front
	Time	Cell 1	Cell 2	Cell 3	Cell 4	Cell 5	Cell 6	Cell 7	Cell 8	Cell 9	Cell 10	Cell 11	Cell 12	Cell 13	Cell 14	Cell 15	Cell 16	Cell 17	Cell 18	Cell 19	Cell 20
	0	1.04369	1.04013	0.99724	1.02545	1.00324	1.00577	1.01571	0.981449	0.991817	0.951809	1.00843	1.00087	0.997075	1.01331	1.01257	1.02416	0.979753	1.02153	0.991073	0.895771
	10	1.02686	1.0464	1.01269	0.987369	1.03342	1.00774	0.993865	1.00427	1.00176	1.02896	1.0179	0.988125	1.0107	1.00495	1.01329	1.01192	1.042	0.992078	0.988115	0.973418
	20	0.994556	1.03789	1.01078	1.00544	1.00706	0.984668	0.987308	1.01822	1.03077	0.986293	1.0052	0.983882	0.998873	0.983637	0.98876	0.98308	0.943993	0.996388	0.989778	0.962958
	30	0.972207	1.06648	1.03749	0.982867	1.02001	1.00307	0.978953	1.00895	0.979728	0.982959	0.991307	1.0091	0.97406	0.987592	0.998149	0.998143	1.0135	0.976751	1.0208	1.0886
	40	1.00344	1.05187	1.01808	0.998873	1.03582	0.998751	1.02416	0.987104	0.995934	1.04998	0.977156	1.01802	1.01929	1.01052	0.987231	0.9827	1.02076	1.01325	1.05266	1.07926
	50	0.990344	1.0503	1.02967	1.00832	1.02646	0.998334	0.993472	0.978221	1.06099	1.00227	0.98628	0.996386	1.0384	1.02266	1.02943	1.03638	1.00476	1.0323	1.03044	1.14158
	60	0.983673	1.04098	1.00528	0.994655	1.00984	1.0116	0.984412	0.950278	1.02569	1.03925	1.0044	1.00299	1.09491	0.982144	1.02899	0.999465	0.969236	1.17837	1.0447	1.05206
	70	0.987916	1.05372	0.97769	1.02522	1.01661	1.01837	1.00191	1.01342	1.06023	1.24486	1.05883	0.950799	1.07242	1.04542	1.06407	0.996192	1.0321	1.08955	1.08081	1.07477
	80	0.981115	1.04829	1.02433	1.01052	1.04177	1.00276	1.0108	1.03125	1.02456	1.1968	1.05924	1.00145	1.06928	1.1045	1.09538	1.03019	1.03206	1.12756	1.01979	1.1687
	90	0.983313	1.0345	1.04227	1.05441	1.04804	1.04385	1.03239	0.957821	1.03777	1.19635	0.994741	0.987328	1.07448	1.08122	1.21181	1.0866	1.04692	1.16232	1.01996	1.10815
	100	0.974412	1.09307	1.04896	1.05471	1.0039	1.01479	1.02008	0.952493	1.02857	1.15597	1.03416	1.09033	1.09271	1.08809	1.14811	1.13656	1.01808	1.11818	1.02989	1.04873
	110	1.0575	1.1019	1.06488	1.02303	1.11466	1.02874	1.07749	0.982673	1.01108	1.07837	1.0578	1.0996	1.01438	1.09518	1.14049	1.24868	1.18203	1.13181	1.15169	1.03584
	120	1.01275	1.07507	1.03742	1.06955	1.07857	1.02531	1.04019	1.03154	1.00188	1.05644	1.08717	1.04663	1.07569	1.08571	1.10705	1.10173	1.09602	1.15141	1.09619	1.06438
	130	1.02752	1.11867	1.03407	1.01573	1.05022	1.04385	1.02691	1.01406	0.996963	1.12642	1.01195	1.15343	0.99461	1.09904	1.21805	1.12756	1.24777	1.03908	1.04914	1.00356
	140	1.05095	1.10421	1.0395	1.02709	1.01762	1.06358	0.994019	1.01565	0.996261	1.04949	1.06104	1.09724	1.07487	1.10844	1.0752	1.02907	1.23553	0.993668	1.0512	1.1907
	150	1.07256	1.05834	1.03842	1.00228	1.05628	1.01576	1.00083	1.02552	0.994389	1.06097	1.00072	1.10396	1.08533	1.15526	1.09671	1.07017	1.14657	1.08326	1.09771	0.947874
	160	1.01746	1.04216	0.952232	1.04359	1.04889	1.03783	0.987901	0.998178		0.985233	1.00527	1.05347	1.2579	1.21495	1.00737	1.06956	1.20072	1.07508	1.06562	0.990833
	170	1.07552	1.02923	0.956874	1.04952	1.04175	1.09199	1.00018	0.959467		1.01348	1.04097	1.04627	1.4395	1.21358	0.954917	1.01177	1.20196	1.09475	1.02398	0.99444
	180	1.02743	1.07384	0.927956	0.995428	1.06146	1.01015	0.97687	1.01516		1.00292	0.950923	1.0132	1.30893	1.19813	1.16067	1.02203	1.12735	1.04558	1.0292	0.971284
	190	1.087	1.08558	1.00498	1.03125	1.08336	0.984207	1.00959	1.01654		1.00845	0.968569	1.02641	1.21949	1.20794	1.1745	1.11852	1.09106	1.05954	1.00099	1.02439
	200	1.01866	1.09004	1.02675	1.0161	0.993203	1.02147	1.01602	1.02596		1.02014	1.02504	0.97972	1.16983	1.18221	1.0206	0.985328	1.10913	1.04355	0.98965
	210	1.02321	1.06129	1.02053	0.974303	1.07131	0.997476	0.995078	1.07342		1.0301	0.977366	1.02364	1.12726	1.10659	1.20714	0.966764	1.04347	1.03472	0.988136
	220	1.05386	1.05898	1.04164	1.03975	1.09131	0.996262	0.979752	1.03592		1.02823	0.963509	0.983518	1.07733	1.08706	0.926805	0.981237	1.03929	1.01719	0.974989
	230	1.08555	1.0812	1.03935	1.05619	1.05545	0.971933	0.993087	1.03394		0.999893	1.07433	1.01485	1.0272	1.10153	1.15537	0.982999	1.08325	1.00327	0.978017
	240	1.01882	1.09057	1.01808	1.02364	1.06428	0.996906	0.982596	1.00767		0.998965	1.05475	1.00326	1.07784	1.06104	1.0174	0.969742	1.18233	1.00723	0.994716
	250	1.04781	1.02589	1.00727	1.00157	1.0951	0.983109	0.982576	0.9998		0.982567	1.0019	0.969946	1.03773	1.02902	1.06063	1.00053	0.966696	0.993334	0.994774
	260	1.03448	1.01256	1.0102	1.0191	1.07668	0.999004	0.981371	0.978602		0.999774	1.01434	0.990297	1.03561	1.08206	1.07118	1.08559	1.13565	1.00667	1.00647
	270	1.04073	1.05123	1.02921	1.01398	1.02846	0.996303	0.98293	0.994462		0.943067	1.00716	1.00598	0.992804	1.07919	1.06401	1.08151	0.90183	1.02381	0.983701
	280	1.02108	1.0878	1.00145	1.00305	1.00859	0.994674	0.969604	0.977812		1.01378	0.972221	1.03172	0.947805	1.03303	1.03609	1.04055	1.04924	1.00641	0.980944
	290	0.993068	1.06964	1.01776	1.00418	1.00329	0.994674	0.98293	0.965223		0.979201	0.97289	0.986144	0.965978	1.05889	0.967383	1.01408	0.996559	0.992359
Fig. 3H	Distance (a.u.)	Cell 1	Cell 2	Cell 3	Cell 4	Cell 5	Cell 6	Cell 7	Cell 8	Cell 9	Cell 10	Cell 11	Cell 12	Cell 13
	1	0.997222	0.988965	0.926366	0.942942	0.95543	0.948947	0.985359	0.944747	0.930618	0.886858	0.977739	0.899366	0.958837
	2	0.98241	0.978756	0.930106	0.914877	0.906872	0.92	0.966017	0.929062	0.948708	0.933475	1.01721	0.927198	0.925111
	3	0.958465	0.985361	0.913575	0.927331	0.968827	0.941042	0.923382	0.964263	0.96331	0.972042	1.01518	0.93248	0.935883
	4	1.00653	0.971927	0.899311	0.911005	0.939264	0.921498	0.960819	0.931832	0.959256	0.914289	1.04749	0.926825	0.952542
	5	1.0159	0.98021	0.902483	0.932455	0.928661	0.945235	0.962484	0.929843	0.958055	0.937794	0.983057	0.918651	0.958573
	6	1.02262	0.971022	0.890153	0.942747	0.960078	0.961099	0.987006	0.962238	0.946766	0.935229	1.02452	0.953318	0.940917
	7	1.01622	1.03675	0.900546	0.943597	0.943208	0.984936	0.960209	0.927098	0.956126	0.91485	1.0535	0.927711	0.939605
	8	0.921723	0.975537	0.897891	0.936376	0.9661	0.955208	0.911683	0.932802	0.999674	0.927612	1.00315	0.999966	0.933341
	9	0.956177	0.991837	0.934747	0.939441	0.96675	0.94799	0.920277	0.939433	0.987342	1.02409	1.02246	0.922541	0.99333
	10	0.94787	0.97746	0.913686	0.941356	0.966139	0.920726	0.941139	0.929508	0.970395	0.938147	0.974234	0.914996	0.996871
	11	0.926677	0.952814	0.907034	0.921439	0.99144	0.986982	0.939024	0.968396	0.974795	0.979669	0.939308	0.923701	0.979268
	12	0.96636	0.924866	0.916712	0.948616	0.941666	0.932218	0.935239	0.95714	0.9681	0.906488	0.97212	0.893321	0.963557
	13	1.02168	0.945365	0.904425	0.914643	0.956447	0.968009	0.970164	0.950743	0.95865	0.891172	1.00421	0.936722	0.952796
	14	1.02566	0.979535	0.925912	0.93032	0.992747	0.945969	0.945692	0.967089	0.945806	0.923373	0.895076	0.939128	0.970759
	15	1.01121	0.957308	0.955514	0.969417	1.01391	0.964942	0.973693	0.942517	0.922827	0.934802	0.867996	0.940238	0.984027
	16	1.03481	0.953917	0.946399	0.972224	0.956432	0.93911	0.981745	0.973672	0.945822	0.924056	0.878962	0.957117	1.01922
	17	1.0511	0.937401	0.960557	0.932896	0.997475	0.958926	0.981571	0.98104	0.964654	0.972918	0.924058	1.02252	1.00446
	18	0.991197	0.987534	0.946788	0.962221	1.02359	0.916128	0.99545	1.01993	0.946966	0.912497	0.967651	1.09892	1.01558
	19	0.983615	0.984398	1.03726	0.935589	0.997615	0.969915	0.974361	1.02896	0.992969	0.986667	0.994356	1.07587	1.0016
	20	0.949965	0.991245	1.007	0.962692	1.02666	1.02338	0.969553	1.06247	0.999151	0.979649	1.01112	1.06684	0.996786
	21	1.00341	0.979252	1.0193	1.03328	1.04052	1.04267	1.01167	1.02347	0.985895	1.04179	0.957245	0.994463	1.00012
	22	0.97053	0.982334	1.03199	1.02966	1.00378	0.996491	1.03251	1.078	1.02805	1.04612	0.958527	1.03056	1.04429
	23	0.998394	1.04188	1.07107	1.08056	1.04831	1.08288	1.03681	1.05681	1.0582	1.04442	0.989351	1.0578	1.02959
	24	1.0278	1.0343	1.06641	1.06656	1.08243	1.07362	1.11942	1.05036	1.07117	1.04935	1.00938	1.14941	1.05445
	25	1.01583	1.09319	1.13822	1.1163	1.04866	1.0747	1.07674	1.03834	1.04052	1.15633	1.08802	1.11653	1.05615
	26	0.998114	1.04684	1.1481	1.12729	1.06263	1.14188	1.14581	1.1035	1.16745	1.22273	1.16054	1.0797	1.09201
	27	1.01579	1.06983	1.17749	1.17427	0.976771	1.11343	1.10723	1.10584	1.07922	1.22448	1.07744	1.11726	1.09865
	28	1.04806	1.10358	1.27793	1.20897	1.03087	1.11476	1.1193	1.12646	1.08449	1.21636	1.05801	1.12697	1.07058
	29	1.0497	1.12493	1.20533	1.18043	1.16308	1.09961	1.14044	1.11542	1.0967	1.20695	1.07314	1.11968	1.08285
	30	1.09917	1.02653	1.25347	1.20048	1.14833	1.13412	1.13209	1.16505	1.13225	1.1527	1.11961	1.1184	1.08845

## Sheet: Figure 4
Fig 4C
	Bleb 1	Bleb 2	Bleb 3	Bleb 4	Bleb 5	Bleb 6	Bleb 7	Bleb 8	Bleb 9	Bleb 10	Bleb 11	Bleb 12	Bleb 13	Bleb 14	Bleb 15	Bleb 16	Bleb 17	Bleb 18	Bleb 19	Bleb 20	Bleb 21	Bleb 22	Bleb 23	Bleb 24	Bleb 25	Bleb 26	Bleb 27	Bleb 28	Bleb 29	Bleb 30	Bleb 31	Bleb 32	Bleb 33	Bleb 34	Bleb 35	Bleb 36	Bleb 37	Bleb 38	Bleb 39	Bleb 40	Bleb 41	Bleb 42	Bleb 43	Bleb 44	Bleb 45	Bleb 46	Bleb 47	Bleb 48	Bleb 49
Bleb angles	163.719	142.559	167.036	117.777	175.805	177.743	123.439	175.403	143.714	157.532	161.311	176.471	172.145	165.968	169.54	117.604	174.112	138.881	134.518	89.51	163.568	166.169	157.339	163.812	147.976	170.325	161.636	168.544	131.423	163.296	138.777	98.983	127.691	178.716	156.102	159.488	139.08	172.922	119.267	116.286	118.591	137.084	157.857	170.03	141.242	147.131	172.233	173.464	159.71
Fig 4D
	Bleb 1	Bleb 2	Bleb 3	Bleb 4	Bleb 5	Bleb 6	Bleb 7	Bleb 8	Bleb 9	Bleb 10	Bleb 11	Bleb 12	Bleb 13	Bleb 14	Bleb 15	Bleb 16	Bleb 17	Bleb 18	Bleb 19	Bleb 20	Bleb 21	Bleb 22	Bleb 23	Bleb 24	Bleb 25	Bleb 26	Bleb 27	Bleb 28	Bleb 29	Bleb 30	Bleb 31	Bleb 32	Bleb 33	Bleb 34	Bleb 35	Bleb 36	Bleb 37	Bleb 38	Bleb 39	Bleb 40	Bleb 41	Bleb 42	Bleb 43	Bleb 44	Bleb 45	Bleb 46	Bleb 47	Bleb 48	Bleb 49
Bleb when	88	100	110	116	122	142	168	156	86	96	112	130	88	116	148	114	136	150	198	200	250	86	114	146	98	104	162	86	106	86	88	102	114	126	156	82	84	92	108	112	126	90	94	104	108	82	90	110	86
Fig 4E
Time	Bleb 1	Bleb 2	Bleb 3	Bleb 4	Bleb 5	Bleb 6	Bleb 7	Bleb 8	Bleb 9	Bleb 10	Bleb 11	Bleb 12	Bleb 13	Bleb 14	Bleb 15	Bleb 16	Bleb 17	Bleb 18	Bleb 19	Bleb 20	Bleb 21	Bleb 22	Bleb 23	Bleb 24	Bleb 25	Bleb 26	Bleb 27	Bleb 28	Bleb 29	Bleb 30	Bleb 31	Bleb 32	Bleb 33	Bleb 34	Bleb 35	Bleb 36
-10	1.00046	0.971686	1.01732	1.00528	1.01311	1.01903	0.994459	0.998851	0.981478	0.994074	0.993742	0.984438	1.00788	1.00315	0.994983	1.00089	0.983728	0.969187	0.992099	0.985225	1.01363	1.00318	1.00266	0.999828	1.01192	1.01169	1.02305	1.01671	1.02372	1.02255				1.08658	0.984667	1.01016
-8	1.01765	0.986662	0.980654	0.996997	0.995661	0.996663	0.997797	0.999665	0.976248	1.00044	1.00475	1.01251	1.00688	0.989231	1.00947	1.02188	1.01333	1.01568	0.998169	1.01226	1.01639	0.993975	1.01459	0.995711	0.99635	0.995418	1.01911	1.00565	0.994085	0.998957				1.04813	1.02272	0.976639
-6	0.989241	1.00563	1.00594	1.00604	0.987611	0.988758	0.996472	1.00226	0.985511	1.00284	1.01022	0.997743	0.982859	0.983037	1.01192	0.99861	0.997691	0.991147	1.00096	0.998385	1.01604	1.02033	1.00763	1.00038	0.986569	0.989872	1.02259	1.00565	1.00553	1.0149				1.05906	0.995687	1.0062
-4	0.978177	1.02071	1.0011	1.00365	0.998265	0.980884	1.00781	0.998227	0.985603	1.01608	1.00257	0.989026	0.991863	1.00251	0.992106	0.997282	0.994325	0.983443	0.993805	0.997263	1.00098	1.00765	0.983032	1.01229	0.997884	1.00038	0.965325	1.00788	0.989223	0.983916				1.08023	1.0081	1.00247
-2	1.01447	1.01531	0.994987	0.988033	1.00536	1.01466	1.00346	1.001	0.994238	0.98657	0.988706	1.01628	1.01052	0.97015	0.991521	0.98134	1.01093	0.984138	1.01496	1.00686	0.981609	0.974868	0.992089	1.12436	1.00728	1.00264	0.948432	0.964099	0.987437	0.979676				1.07199	0.988834	1.00453
0	0.984185	1.0141	1.02811	1.00793	0.993347	1.09828	1.0606	1.08865	0.980195	1.01653	1.05475	1.0349	1.05753	1.08948	1.09457	1.05758	1.02246	1.05077	1.0358	1.09833	1.05656	1.12977	1.01843	1.18821	1.06547	1.08764	1.16297	1.24003	1.03363	1.09151	1.12753	1.11938	1.16225	1.14688	1.06408	1.15211
2	1.04328	1.04283	1.10501	1.06745	1.04257	1.09278	1.03974	1.03983	1.04244	1.0351	1.11628	1.02562	1.10771	1.07305	1.09453	1.09725	1.10242	1.18821	1.18616	1.09335	1.11474	1.11772	1.05961	1.14785	1.09763	1.16527	1.18853	1.20024	1.10678	1.09924	1.11074	1.14688	1.16353	1.21104	1.16206	1.09869
4	1.05573	1.08064	1.11101	1.11261	1.11384	1.06264	1.09005	1.10166	1.06694	1.08234	1.16794	1.0372	1.06288	1.09512	1.05499	1.07863	1.0685	1.17027	1.19167	1.15161	1.09469	1.12977	1.0564	1.24253	1.1127	1.16862	1.14966	1.21193	1.12405	1.08151	1.12401	1.13682	1.15476	1.34306	1.22597	1.10458
6	1.1202	1.07989	1.06371	1.13709	1.13916	1.04424	1.05591	1.08392	1.1242	1.09097	1.17775	1.0519	1.07389	1.07491	1.00724	1.05528	1.05437	1.24807	1.13266	1.14001	1.08107	1.12851	1.07149	1.26025	1.1409	1.16045	1.13439	1.19558	1.11586	1.04451	1.12241	1.07805	1.04036	1.31744	1.26422	1.08663
8	1.09458	1.11446	1.05858	1.1334	1.11098	1.04498	1.06008	1.07072	1.10715	1.08599	1.15873	1.05876	1.07173	1.11074	0.989093	1.02923	1.02947	1.1332	1.07877	1.11356	1.08059	1.1022	1.09591	1.20778	1.05608	1.1615	1.11193	1.19773	1.11464	1.06676	1.08365	1.07992	0.99847	1.2699	1.25361	1.08436
10	1.04793	1.10887	1.06299	1.15116	1.10963	1.01896	1.0387	1.05438	1.11026	1.08656	1.14022	1.05483	1.02565	1.15278	0.983186	1.00235	1.03971	1.09277	1.07231	1.07758	1.11183	1.04995	1.09426	1.1436	1.02147	1.12554	1.09327	1.20959	1.10124	1.0299	1.06814	1.0103		1.30222	1.20028	1.0737
12	1.07937		1.07222	1.11247	1.03984	0.987781	1.03124	1.06943	1.09419	1.07408	1.08023	1.03252	1.02857	1.13389	1.01313	1.02082	1.02799	1.05326	1.07297	1.06618	1.09444	1.0867	1.06397	1.14039	1.01435	1.06353	1.08586	1.2397	1.06067	1.04879	1.06858	0.977158		1.24721	1.11309	1.10877
14	1.06136		1.09367	1.12037	1.02388	0.996204	1.0149	1.0523	1.05705	1.06292	1.04014	1.02504	1.02211	0.993872	0.989788	1.00485	1.00393	1.04307	1.05634	1.03952	1.06639	1.06228	1.0408	1.15855	0.994386	1.09064	1.07915	1.17197	1.08927	1.08191	1.01753			1.1753	1.11044	1.09047
16	0.987791		1.07064	1.06241	1.05693	1.02482	0.999228	1.04208	1.01039	1.07658	1.02045	0.992933	1.08804	0.983421	0.973003	1.03136	0.990899	0.98804	1.06012	1.05172	1.09423	1.0697	1.05904	1.0825	0.996983	1.06116	1.03365	1.18082	1.07007	1.06076	1.04041			1.19156	1.00791	1.06977
18	0.972909		1.06813	1.05768	1.01241	1.00441	1.03455	1.06254	1.00256	1.06224	0.963258	1.00492	1.05429	1.04779	0.986841	1.01088	1.01927	1.00908	1.04796	1.0481	1.09547	1.06269	1.03542	1.02467	0.996531	1.02005	1.03881	1.1757	1.0628	1.06762	1.00953			1.22162	1.02195	1.0797
20	1.00656		1.01214	1.05297	0.997355	0.983244	1.02235	1.04734	1.00636	1.04294	0.957781	1.00741	1.02895	1.10614	1.04217	0.997827	0.989449	1.01877	1.06377	1.0554	1.07292	1.03693	1.02544	1.119	1.01063	1.01002	1.02865	1.16713	1.05981	1.06024	1.06304			1.15143	0.96636	1.09129
22	1.01079		1.02141	1.04067		1.00879	1.02499	1.02646	1.03761	1.02687	0.943296	1.00202	0.966518	1.08692	0.985969	1.01572	0.983331	1.01191	1.05487	1.05785	1.06271	1.06332	0.990327	1.08378	1.00246	1.00999	0.965918	1.18221	1.02644	1.08321	1.02622			1.10667	1.01073	1.04696
24	1.07953		1.02411	1.02099		1.00731	1.01064	1.04158	1.03299	1.0103	0.925284	0.98213	0.950791	1.05707	0.969916	1.03814	1.0026	1.01077	1.04277		1.0478	1.03057	1.04789	1.08367	0.996779	1.01563	0.95386	1.1844	1.04035	1.08455	1.02905			1.10426	1.01081	1.06613
26	1.05844			1.00982		1.0133	1.02061	1.02715	1.01706	1.00651	0.949775	0.977075	0.949418	1.03173	0.988431	1.02939	0.992195	1.05698	1.0376		1.08143	1.02336	1.03154	1.08936	1.00689	1.0077	0.899916	1.15731	1.02203	1.0721	0.996438			1.06	1.04575	1.03732
28	1.07903			1.01877		1.02239	1.00659	1.04548	1.01242	0.996329	0.990332	0.975706	0.946671	1.04597	0.995704	1.01194	0.999845	1.05018	1.04464		1.05626	1.02601	1.02274	1.06239	0.96682	1.01784		1.2121	1.03376	1.05869				1.05782	1.04347	1.05298
30	1.04351			1.01733		1.03111	1.01748	1.0434	1.01397	0.986741	0.988456	0.974757	0.98371	1.02153	0.979269	1.06566	0.997805	1.05194	1.0278		1.06569	1.02953	0.997663			1.00901		1.12208	1.0497	1.04371				1.04139	1.06195	1.03223
32	1.04465			1.02653		1.00657	0.987565	1.01798	1.0022	0.974751	0.984824	0.997549	0.956006	1.02187	1.0004	1.07318	0.98488	1.06161	1.04006		1.04996	1.01785	1.01564			0.988886		1.12591	1.04275	1.05746				1.0774	1.05862	1.06586
34	1.05327						0.969842	1.05331	1.00397	0.977984	1.01444	0.999467	0.956006	1.02399	0.964445	1.01987	0.981867	1.03696	1.04577		1.055	1.02001	0.973445			0.981629		1.1198	1.03842	1.06853				1.0389	1.05047	1.07589
36	1.04809						1.03455	1.0241	0.985411	0.965462		1.00958		1.01974	0.951308	0.988135	0.981059	1.04364	1.04258		1.07173	1.00746	0.993241					1.11789	1.00964	1.02741				1.02288		1.0544
38	1.05627						1.02235	1.03345	1.00374	0.94742		0.985999		1.04186			0.988741	1.01308	1.03153		1.0582	1.01905	0.989566					1.12208	1.01931	1.0386				1.04695		1.05304
40	1.02227						1.02499	1.04208	0.985451	0.930111		0.997921		1.02519			1.00594	1.03672	0.995395		1.06136	1.00058	0.958616					1.08986	1.03943	1.02804						1.04236
42	1.03266						1.01064	1.0248	0.999901			0.984546		1.03026			0.990711	1.00693	1.00177		1.03263	0.971614	0.97172					1.10062	1.03207	1.02587						1.02679
44	1.0225						1.02061	0.980094	0.985034			0.955979		0.99874			0.998678	1.02107	1.01008		1.08195	1.00108	0.979756					1.07209	1.02887	1.05003
46	1.05886						1.00659	1.01561				0.991103		1.00807			0.993439	1.03065	1.0018		1.06108	1.00473	0.986213					1.02971	1.01702	1.00748
48	1.03894						1.01748	1.03285				0.977616		0.963154			0.985105	1.02541	0.968705		1.05749	0.991338	0.975847					1.03267	1.02696	1.00819
50	1.00816						0.987565	1.00501																					1.01087
52	1.0071						0.969842	1.02867
54	0.999475						1.00873
56	1.0482						0.991261
58							1.02836
60							1.00843
							1.01025
							0.99631
							1.0039
							1.004
Fig 4H
	Cell Back
Time	Cell 1	Cell 2	Cell 3	Cell 4	Cell 5	Cell 6	Cell 7	Cell 8	Cell 9	Cell 10	Cell 11	Cell 12	Cell 13	Cell 14	Cell 15	Cell 16	Cell 17	Cell 18	Cell 19	Cell 20	Cell 21	Cell 22	Cell 23	Cell 24	Cell 25	Cell 26	Cell 27	Cell 28	Cell 29	Cell 30	Cell 31	Cell 32	Cell 33	Cell 34	Cell 35	Cell 36	Cell 37	Cell 38	Cell 39	Cell 40	Cell 41	Cell 42	Cell 43
0	0.90528	1.05375	0.990665	0.926865	0.962573	0.8796	0.995338	1.08882	1.16704	1.13766	0.972013	0.987295	1.04333	0.934403	1.02955	0.986578	1.15525	1.0432	1.03477	0.978442	1.17711	1.05379	0.997552	1.14296	0.909771	0.856587	1.04954	0.883502	0.891866	0.888195	0.848844	0.973251	0.990885	0.898034	1.08746	0.992719	0.907801	0.960087	1.03677	0.930397	1.04496	0.968556	1.0961
10	0.919381	1.02756	0.951365	0.943797	1.00134	0.839072	0.949743	1.03282	1.09841	1.17279	1.01414	0.954045	1.0504	0.910784	1.00252	1.01828	1.15732	1.09413	1.01512	1.00833	1.15502	1.03651	1.04768	1.14296	0.973748	0.848432	1.02597	0.900213	0.884031	0.922314	0.882847	0.979895	1.03449	0.875435	1.0517	0.979237	0.969419	1.00261	1.03708	0.942993	1.05536	0.986109	1.12261
20	0.947616	1.10215	0.973861	0.999917	1.00397	0.843152	0.932537	1.04239	1.14276	1.15007	0.998153	1.02343	1.12019	0.998331	1.0468	1.04986	1.16271	1.09319	1.03498	1.04238	1.16541	1.01783	1.0428	1.02223	0.971071	0.820494	1.01945	0.903619	0.869812	0.902934	0.897024	0.988587	1.07367	0.860278	1.026	0.96091	0.954888	0.988337	0.996683	0.903795	1.05074	1.0008	1.09679
30	0.958672	1.02027	0.896087	1.05798	0.999101	0.864928	0.988047	0.984563	1.083	1.17214	0.984364	1.03885	1.12328	0.98715	1.00966	1.01104	1.16836	1.07947	1.00137	0.998248	1.11429	0.999756	1.02024	0.983593	0.96769	0.819133	1.02194	0.896084	0.860126	0.892288	0.895613	0.934847	1.1049	0.849647	1.01666	0.982697	0.992896	0.983671	1.05078	0.930835	1.01235	1.04264	1.11934
40	0.962009	0.988524	0.88981	1.11071	0.989511	0.805492	0.952986	0.997986	1.0895	1.11915	0.991225	1.02334	1.08898	0.926379	1.02492	1.02503	1.19834	1.06684	0.97689	1.01719	1.10024	0.989372	0.967781	1.02268	0.925402	0.80534	1.04165	0.888542	0.880498	0.868811	0.861546	0.87969	1.10948	0.855919	1.02281	0.978929	0.976745	0.962647	1.0526	0.909323	1.03921	1.0428	1.09845
50	0.982902	0.977212	0.880181	1.16669	0.996558	0.800015	0.916896	0.944279	1.06266	1.08819	1.00342	0.994654	1.10346	0.98649	1.02887	1.01919	1.15149	1.10834	0.967345	0.990104	1.1049	1.02159	1.01311	1.05422	0.956998	0.823807	1.05032	0.903798	0.878985	0.866176	0.864157	0.887318	1.08802	0.889388	1.04526	0.998952	0.986846	0.947825	1.01546	0.953278	1.03261	1.02276	1.13707
60	1.02559	0.981342	0.896913	1.19961	0.986143	0.778509	0.941396	0.976253	1.06014	1.08458	0.990161	1.01502	1.08341	0.955016	0.99083	1.0341	1.14954	1.0867	0.9602	1.02658	1.06372	1.05496	1.05375	1.03391	0.959393	0.82649	1.06217	0.941387	0.922607	0.884897	0.899077	0.905172	1.11725	0.928868	1.0044	1.04722	0.999404	0.971918	1.06223	0.961292	1.0471	1.03334	1.16691
70	1.04329	0.978581	0.953269	1.23605	1.00752	0.80443	1.02201	1.00894	1.0998	1.15587	1.05329	0.955075	1.17613	1.05297	1.03905	1.10003	1.19472	1.12136	1.01555	1.12954	1.09017	1.09716	1.08062	1.02921	0.95943	0.907655	1.04667	0.916558	0.993633	0.972715	1.04586	0.939608	1.16069	1.08747	1.03737	1.13353	1.05189	1.05452	1.0887	0.981394	1.04165	1.07042	1.15968
80	1.05031	1.03518	1.02069	1.29559	1.06625	0.863743	1.13975	1.0095	1.14542	1.19588	1.08343	1.04311	1.21063	1.1233	1.16867	1.11317	1.22411	1.09419	1.02921	1.21105	1.11456	1.04091	1.06557	1.05923	0.983458	0.946651	1.06964	0.904897	1.02852	0.980629	1.09387	0.909233	1.18379	1.18812	1.12067	1.23772	1.07367	1.06707	1.14133	1.00428	1.06997	1.09669	1.18169
90	1.09209	1.13048	1.07571	1.36463	1.13566	0.895369	1.18818	1.02835	1.1357	1.26668	1.08547	1.13857	1.19758	1.18264	1.21147	1.17673	1.25793	1.11661	1.06511	1.29032	1.20839	1.03895	1.07603	1.10282	1.02108	0.958722	1.09993	0.910289	1.09718	1.02604	1.20699	0.945441	1.21093	1.26353	1.14422	1.26397	1.12038	1.09426	1.1952	1.05302	1.10665	1.1386	1.18318
100	1.09018	1.12757	1.08904	1.41575	1.12659	0.931999	1.17188	1.05856	1.19075	1.37501	1.14134	1.18204	1.14739	1.20051	1.17368	1.2112	1.32426	1.10592	1.06062	1.25544	1.25159	1.06633	1.07516	1.15627	1.03797	0.901287	1.20105	1.02005	1.14196	1.0791	1.26176	0.972436	1.20559	1.26012	1.14971	1.34048	1.16512	1.11816	1.21576	1.08293	1.10985	1.1247	1.17552
110	1.19245	1.17481	1.18839	1.49048	1.13178	0.942628	1.13275	1.11271	1.18757	1.38381	1.23025	1.28453	1.13214	1.18983	1.10642	1.24525	1.41894	1.1627	1.0822	1.28136	1.32938	1.12725	1.0412	1.17128	1.05323	0.936367	1.23667	1.05085	1.15692	1.1937	1.24689	0.980908	1.2654	1.29008	1.18053	1.45937	1.17693	1.10548	1.18169	1.14269	1.13096	1.10553	1.18344
120	1.30288	1.2294	1.18892	1.54779	1.15674	0.947329	1.07148	1.09275	1.14922	1.31862	1.22391	1.3207	1.01254	1.12885	1.08789	1.22025	1.46196	1.10987	1.15501	1.21364	1.33316	1.13009	1.05855	1.20774	1.00481	0.946246	1.32074	1.13336	1.29468	1.41181	1.42511	1.05228	1.23054	1.25586	1.23154	1.4164	1.1988	1.15567	1.19962	1.22096	1.13422	1.08163	1.14521
130	1.26698	1.40885	1.29056	1.574	1.14227	0.966236	1.06026	1.11648	1.36511	1.30807	1.31753	1.44362	0.924437	1.14836	1.09929	1.21204	1.34303	1.11999	1.09322	1.25846	1.31718	1.15338	1.10112	1.26	0.998457	0.948833	1.41235	1.12167	1.40068	1.46558	1.53561	1.07248	1.26139	1.23414	1.24008	1.42108	1.24038	1.20525	1.22199	1.25591	1.13555	1.05403	1.1733
140	1.29033	1.32152	1.51607	1.64592	1.18097	1.12584	1.13803	1.14037	1.46248	1.30786	1.30389	1.32534	0.921465	1.12527	1.04097	1.10318	1.29439	1.18307	1.09546	1.10102	1.30593	1.13036	1.08863	1.32601	1.02386	0.993298	1.60396	1.16371	1.61574	1.53698	1.66695	1.18956	1.46159	1.16712	1.30999	1.4966	1.27188	1.19167	1.20533	1.29879	1.15962	1.02988	1.13787
150	1.37095	1.23126	1.61813	1.64198	1.12339	1.18292	1.21842	1.18558	1.44541	1.28788	1.34199	1.15917	0.910008	1.14098	1.0078	1.08639	1.23114	1.19631	1.0798	1.00627	1.23377	1.14385	1.13297	1.40644	1.04144	1.01643	1.65253	1.10359	1.72896	1.55876	1.59776	1.12515	1.44243	1.2156	1.46211	1.50582	1.34472	1.29222	1.24256	1.36789	1.14903	1.00556	1.08806
160	1.41086	1.08373	1.53029	1.66592	1.09949	1.32701	1.24889	1.24077	1.45607	1.30509	1.39655	1.04744	0.883358	1.14728	1.01179	1.06424	1.18758	1.20068	1.0543	1.06601	1.26116	1.11455	1.13752	1.3616	1.02132	1.03686	1.67416	1.09851	1.65626	1.43297	1.32415	1.0182	1.31361	1.1128	1.46356	1.44502	1.37711	1.32301	1.23844	1.47928	1.176	1.0029
170	1.42846	1.02092	1.44662	1.67251	1.06175	1.47643	1.2301	1.26998	1.46652	1.2659	1.3799	0.979141	0.8728	1.13463	1.00568	1.00645	1.10877	1.19652	1.06574	1.06143	1.24285	1.07057	1.17477	1.3333	1.01177	0.99138	1.61504	1.07824	1.5899	1.34606	1.23503	0.996415	1.26336	1.10668	1.38924	1.21558	1.39301	1.3732	1.17613	1.51105	1.14717	1.00434
180	1.4229	1.01408	1.33919	1.70757	1.0427	1.6098	1.10857	1.2964	1.44683	1.29222	1.35809	1.01913	0.903105	1.14766	0.991165	0.977292	1.08344	1.21398	1.00754	0.998206	1.25019	1.11012	1.14183	1.27983	1.06795	0.976403	1.52242	1.08952	1.52655	1.31451	1.26899	0.936866	1.19396	1.06816	1.34581	1.17446	1.43465	1.39839	1.14884	1.45123	1.14168	0.999248
190	1.41991	1.076	1.24088	1.7762	0.962585	1.69693	1.12703	1.26739	1.33163	1.31992	1.35992	1.08612	0.945932	1.21885	1.04383	0.975006	1.10248	1.22875	0.984582	0.953619	1.27009	1.16411	1.19498	1.22117	1.07936	0.955607	1.31416	1.09704	1.41983	1.24176	1.53831	0.931476	1.19452	1.06709	1.28734	1.11713	1.54778	1.51786	1.07045	1.39966	1.11047	0.972206
200	1.41429	1.08218	1.21271	1.86914	1.00274	1.7905	1.15428	1.22193	1.26624	1.39143	1.32784	1.15885	1.00578	1.20703	1.03026	1.00997	1.14479	1.26995	1.03013	0.939909	1.25531	1.21882	1.20499	1.15347	1.09537	0.922011	1.2108	1.13262	1.39678	1.19304	1.8552	0.943198	1.18272	1.06716	1.26864	1.07272	1.69496	1.72259	1.03385	1.50979	1.12603	1.00841
210	1.34689	1.21579	1.22079	1.89665	0.996979	1.78194	1.18192	1.29794	1.20914	1.39852	1.28681	1.20059	1.06307	1.14951	1.0592	1.10759	1.21906	1.25744	0.974274	0.927263	1.17459	1.25662	1.23317	1.11165	1.10519	0.872406	1.19986	1.23016	1.43469	1.22036	1.83006	0.954115	1.19805	1.10381	1.27331	1.0412	1.54575	1.82615	0.963276	1.55805	1.07015	0.958609
220	1.28133	1.38874	1.20863	1.94628	1.00409	1.70829	1.19601	1.41682	1.23301	1.37598	1.23372	1.2591	1.09218	1.16526	1.08497	1.17894	1.23438	1.2476	1.01921	0.922919	1.2262	1.28509	1.23112	1.12261	1.08206	0.897321	1.17293	1.4855	1.55788	1.29652	1.80618	0.962212	1.21859	1.14735	1.28121	1.05274	1.4508	1.98615	0.966077	1.58945	1.07293	0.96956
230	1.2661	1.52561	1.23934	1.97001	0.986981	1.63015	1.15899	1.37098	1.16194	1.38574	1.21735	1.16677	1.11392	1.18646	1.08989	1.19411	1.21747	1.2729	1.0345	0.973305	1.3324	1.28033	1.26109	1.14419	1.10792	0.934236	1.13694	1.53521	1.72934	1.44361	1.85515	0.948829	1.239	1.17993	1.27302	1.13077	1.4161	2.02646	0.970757	1.53521	1.0438	0.942339
240	1.23985	1.46152	1.21484	1.99988	1.00465	1.52969	1.22094	1.39157	1.11705	1.34685	1.23346	1.19632	1.11614	1.16748	1.08482	1.16609	1.2172	1.26603	1.05652	0.983062	1.21528	1.28008	1.27587	1.14312	1.19743	0.926572	1.16609	1.58693	1.77526	1.54392	1.70729	0.92766	1.25931	1.17747	1.22892	1.12713	1.41702	2.00692	1.10542	1.36755	1.0318	0.899715
250	1.22588	1.27157	1.22955	1.96349	1.01212	1.51795	1.13284	1.34991	1.12512	1.40643	1.27237	1.26174	1.11037	1.18561	1.10263	1.14548	1.25796	1.26807	1.08404	0.973101	1.26623	1.27415	1.28165	1.13004	1.12276	0.925837	1.17619	1.56953	1.75496	1.58765	1.61409	0.917258	1.28002	1.21956	1.16956	1.16026	1.42376	1.80308	1.27115	1.28174	0.982375	0.850616
260	1.20538	1.18272	1.23233	1.94291	1.01633	1.53865	1.09858	1.32179	1.13988	1.38684	1.2741	1.26514	1.07497	1.19414	1.08199	1.09764	1.21096	1.21481	1.02781	0.993385	1.25198	1.2197	1.19304	1.1515	1.20466	0.973399	1.17944	1.63475	1.75983	1.59385	1.53956	0.980156	1.26415	1.23142	1.19484	1.2237	1.53351	1.83422	1.30501	1.25505	1.00103	0.825816
270	1.19707	1.16455	1.27956	1.89399	1.04039	1.56084	1.10308	1.30058	1.16789	1.43688	1.26907	1.24851	1.10496	1.17146	1.09006	1.14135	1.27408	1.23281	1.00224	0.97775	1.24332	1.20886	1.12702	1.13442	1.18316	0.949424	1.11274	1.53625	1.72643	1.61819	1.47332	0.948164	1.24725	1.22442	1.20871	1.22896	1.53334	1.83095	1.28762	1.18016	1.00616	0.847973
280	1.19245	1.09103	1.25401	1.84884	1.04696	1.51669	1.14318	1.29386	1.18866	1.49038	1.29636	1.24331	1.15666	1.17073	1.16587	1.16152	1.25449	1.31053	1.00709	1.02054	1.24559	1.14447	1.11685	1.11735	1.15441	0.929509	1.06237	1.52758	1.71062	1.63684	1.38351	0.951959	1.24606	1.24297	1.16576	1.19221	1.42876	1.87941	1.32687	1.18442	1.03704	0.849261
290	1.16521	1.01351	1.22638	1.85864	1.04322	1.49941	1.16292	1.29585	1.15656	1.45479	1.19952	1.21507	1.12351	1.06874	1.0819	1.12598	1.25571	1.33323	1.02633	1.00553	1.27866	1.13371	1.12848	1.14296	1.11962	0.934447	1.08698	1.52896	1.75813	1.6188	1.37289	0.969796	1.26646	1.19274	1.16513	1.17281	1.2746	1.84055	1.39605	1.17767	1.04697	0.890517
	Cell front
Time	Cell 1	Cell 2	Cell 3	Cell 4	Cell 5	Cell 6	Cell 7	Cell 8	Cell 9	Cell 10	Cell 11	Cell 12	Cell 13	Cell 14	Cell 15	Cell 16	Cell 17	Cell 18	Cell 19	Cell 20	Cell 21	Cell 22	Cell 23	Cell 24	Cell 25	Cell 26	Cell 27	Cell 28	Cell 29	Cell 30	Cell 31	Cell 32	Cell 33	Cell 34	Cell 35	Cell 36	Cell 37	Cell 38	Cell 39	Cell 40	Cell 41	Cell 42	Cell 43
0	1.01011	0.999295	0.949771	0.883382	0.946697	1.14234	0.954115	0.955885	1.11361	1.00129	1.14233	0.978831	0.87401	1.04189	0.798396	0.982257	0.906738	0.907889	1.00179	0.965549	0.891168	0.955049	1.07166	0.863431	1.12064	1.15866	0.926419	0.763745	0.991962	1.03701	1.08879	1.00699	0.963596	1.0809	0.972631	0.977338	1.01227	1.07636	0.948208	1.00449	0.923794	0.996769	0.901419
10	1.0045	1.0288	0.941443	0.88796	0.941585	1.14017	0.937643	0.938755	0.962529	1.01886	1.04354	1.01137	0.895338	1.04841	0.80525	1.01122	0.916869	0.825088	1.00798	0.989456	0.908939	0.94959	1.09535	0.863431	1.1047	1.1055	0.927515	0.77004	1.03695	1.00935	1.09659	0.981851	0.978704	1.11069	0.950195	0.940287	1.05685	1.10293	0.966049	1.04989	0.951485	1.02473	0.897756
20	1.0328	1.08296	0.979373	0.876229	0.976677	1.11719	0.948542	0.994826	1.00268	1.03229	1.10655	0.991343	0.90428	1.07722	0.920516	0.999285	0.903191	0.860482	0.986019	1.0143	0.903161	0.976804	1.12441	1.08528	1.14381	1.15475	0.917049	0.787747	1.04775	1.05436	1.10947	1.0195	0.95322	1.13338	0.942291	1.03062	1.07164	1.06251	0.942426	1.019	0.926037	0.999778	0.888397
30	0.997375	1.03568	0.950527	0.852494	1.00471	1.09624	0.996762	0.953875	0.953776	1.01511	1.07021	0.959706	0.891389	1.03368	0.907181	0.954866	0.859837	1.03805	0.982513	1.00518	0.896453	0.990954	1.05486	1.06272	1.11958	1.13731	0.920301	0.796954	1.04616	1.06202	1.09641	0.992277	0.974582	1.12897	0.951873	0.992532	1.0914	1.06111	0.962949	1.06942	0.943431	1.02435	0.918481
40	0.976479	0.966664	0.945822	0.84059	1.00745	1.09629	0.935056	1.02407	0.987179	0.992095	1.02996	0.94338	0.913752	1.03693	0.909279	0.993703	0.875946	1.08487	0.995073	1.03961	0.901992	0.967098	1.07055	1.04983	1.11866	1.14845	0.885196	0.806252	1.13021	1.04443	1.08243	0.992949	0.994815	1.11303	0.944963	1.01677	1.06686	1.01994	0.959269	1.08894	0.940059	1.0216	0.91759
50	0.962912	0.952673	0.942492	0.823996	0.99202	1.13053	0.93837	1.05754	0.936564	0.980616	1.02779	0.926423	0.967094	1.07912	0.874264	1.00936	0.863526	1.08866	1.03116	0.98807	0.912697	0.974631	1.0789	1.05899	1.17222	1.14075	0.870054	0.804555	1.20897	1.02986	1.09276	1.00062	1.00501	1.10621	0.959358	1.01293	1.07285	1.00426	0.972295	1.07705	0.94436	1.04296	0.875902
60	0.965923	0.944626	0.937548	0.817457	0.98934	1.15547	0.914906	1.10977	0.961006	0.986918	0.999387	0.960805	0.925697	1.07052	0.812164	0.999102	0.883695	1.08355	1.03082	0.995598	0.935253	0.967724	1.12679	1.07182	1.12049	1.13639	0.88419	0.818803	1.277	1.04434	1.09743	1.04822	1.00503	1.09126	0.951952	0.958923	1.04709	0.954655	0.979972	1.06862	0.965879	1.04775	0.866936
70	0.938567	0.919129	0.884914	0.810233	0.97314	1.14378	0.902065	1.07461	0.915748	1.01564	0.999077	0.990106	0.884599	1.05294	0.818285	0.942572	0.867494	1.07726	1.0038	0.945112	0.948176	0.941444	1.07228	1.01465	1.14139	1.1376	0.855835	0.771797	1.31099	1.00173	1.05116	1.03732	0.937535	1.06312	0.959941	0.893821	1.0359	0.95403	0.909094	1.03055	0.925138	0.975464	0.867985
80	0.925984	0.906987	0.858006	0.786857	0.947575	1.12942	0.872944	1.03607	0.863078	0.955862	0.957095	1.00039	0.814093	0.95701	0.779618	0.876892	0.836698	0.976026	0.96047	0.932921	0.905994	0.9373	1.08613	1.01435	1.09757	1.09674	0.805838	0.740388	1.24339	0.943755	0.932268	0.959664	0.911846	0.994477	0.94142	0.865762	0.996869	0.909163	0.871857	0.970506	0.899535	0.94479	0.885979
90	0.915442	0.906516	0.87315	0.791103	0.931356	1.10614	0.86144	1.02492	0.962766	0.922684	0.933914	0.990682	0.794001	0.935049	0.807138	0.780714	0.801123	1.0326	0.940943	0.933132	0.904074	0.953931	1.06934	0.978245	1.10107	1.08775	0.788135	0.742255	1.23312	0.907454	0.904685	0.934999	0.872935	0.97462	0.886474	0.837004	0.95344	0.856624	0.879307	0.943127	0.89025	0.94025	0.900398
100	0.874882	0.870961	0.851407	0.774105	0.912545	1.08735	0.845865	1.0068	0.901305	0.942864	0.937246	0.993559	0.755957	0.842684	0.829483	0.748561	0.850214	1.09287	0.950702	0.959713	0.876183	0.927179	1.06577	0.967424	1.04798	1.06962	0.783774	0.769023	1.14076	0.914456	0.887387	0.898649	0.849216	0.936953	0.87197	0.822041	0.95537	0.867643	0.850143	0.888525	0.862479	0.923182	0.896576
110	0.872728	0.866267	0.900176	0.774166	0.926858	1.08204	0.818089	1.00979	0.839452	0.956309	0.941672	0.98651	0.759976	0.893592	0.775987	0.906283	0.876484	1.06797	0.96161	0.924746	0.826012	0.93429	1.0306	0.940886	1.04842	1.08693	0.751095	0.748376	1.07702	0.865152	0.877828	0.855927	0.893017	0.925812	0.864154	0.829383	0.976289	0.840945	0.839555	0.842161	0.830637	0.89883	0.894844
120	0.881313	0.889939	0.9235	0.760661	0.904018	1.00053	0.79698	0.975733	0.797412	0.968166	0.891388	0.942545	0.782933	0.90358	0.773916	0.905815	0.868707	0.989353	0.944071	0.885064	0.832789	0.973558	1.04169	0.93701	1.04728	1.02137	0.735184	0.732261	1.09045	0.872245	0.8771	0.869192	0.894699	0.890551	0.838081	0.803752	1.02111	0.817709	0.828167	0.816625	0.81598	0.885733	0.883219
130	0.877685	0.884945	0.908601	0.750918	0.77973	0.956654	0.847229	0.96765	1.04916	0.956902	0.887908	0.923046	0.842154	0.928175	0.825681	0.922427	0.870449	0.961634	0.995916	0.915975	0.790783	0.926962	1.13529	0.930056	1.01798	0.97297	0.765185	0.728456	1.05638	0.838399	0.780757	0.79478	0.87028	0.852516	0.815182	0.795403	1.03986	0.769663	0.82538	0.813959	0.773935	0.870394	0.937948
140	0.878813	0.859716	0.88912	0.76861	0.742377	0.937993	0.896146	0.951525	1.03089	0.992846	0.875755	0.94456	0.875545	0.884568	0.808054	0.947933	0.855064	0.959937	1.00773	0.873619	0.841064	0.942358	1.16516	0.961871	1.01112	0.968123	0.770256	0.708159	1.09893	0.826365	0.780001	0.794336	0.888496	0.827932	0.792549	0.789803	1.0387	0.760229	0.77266	0.781023	0.772718	0.850204	0.946886
150	0.877992	0.851933	0.852547	0.742558	0.698177	0.890106	0.870401	0.941573	1.03714	0.975948	0.849468	0.918425	0.896326	0.872823	0.843279	0.899668	0.859164	0.946506	0.988796	0.855439	0.821128	0.961783	1.1616	0.965032	1.04526	0.958604	0.755632	0.67597	1.07163	0.823496	0.769952	0.775759	0.875352	0.831692	0.835012	0.818262	1.01402	0.812967	0.793303	0.769471	0.754431	0.847625	0.920022
160	0.882261	0.877194	0.838537	0.741486	0.722255	0.862991	0.91218	0.938414	0.996848	0.968311	0.834564	0.924673	0.929664	0.844545	0.861233	0.852358	0.885718	0.928319	0.986616	0.884306	0.829252	0.974642	1.18306	0.903184	1.05212	0.971683	0.782207	0.709987	1.06431	0.801059	0.741648	0.74938	0.873274	0.889039	0.81264	0.886785	1.02678	0.857995	0.857488	0.799411	0.758462	0.861225
170	0.860703	0.829588	0.846082	0.736652	0.720637	0.842677	0.971439	0.910069	0.912091	0.953088	0.807921	0.949547	0.931718	0.843308	0.884813	0.755321	0.921691	0.892732	0.997118	0.902999	0.854649	0.98125	1.17658	0.913399	1.00536	0.998187	0.819428	0.774763	1.08341	0.817882	0.755179	0.74762	0.863805	0.871381	0.802753	0.910566	1.02204	0.859572	0.880566	0.777743	0.773908	0.864982
180	0.837117	0.807757	0.869193	0.732968	0.743667	0.843061	0.917899	0.91021	0.888309	0.956674	0.812597	0.956863	0.93552	0.839193	0.888725	0.748376	0.949931	0.896172	1.01557	0.926408	0.878938	0.970184	1.17687	0.882421	0.98999	1.02316	0.861507	0.79102	1.03339	0.805085	0.753989	0.748666	0.854518	0.861511	0.811046	0.878958	0.983629	0.834895	0.904018	0.779012	0.780718	0.894979
190	0.867979	0.835566	0.90315	0.735667	0.77743	0.839426	0.932691	0.912641	0.885055	0.96343	0.821284	0.917755	0.90143	0.806461	0.849731	0.789718	1.04042	0.921949	1.05575	0.954306	0.88914	0.948268	1.20764	0.901343	1.00475	1.05092	0.89373	0.78076	1.03484	0.830804	0.75855	0.725187	0.847878	0.831305	0.831714	0.940025	1.01152	0.818444	0.899705	0.763563	0.801506	0.915807
200	0.88307	0.86568	0.958806	0.739943	0.854222	0.898609	0.962842	0.905789	0.911972	0.967432	0.846137	0.897055	0.841857	0.808266	0.824253	0.809485	1.11211	0.950967	1.09342	0.974961	0.879547	0.939883	1.16012	0.856249	1.01456	1.08256	0.944591	0.762484	1.10563	0.83756	0.790306	0.734365	0.858131	0.840066	0.866988	0.965242	1.01254	0.835034	0.895002	0.766571	0.86626	0.965301
210	0.891811	0.866926	1.0335	0.740674	0.914545	0.9278	0.954126	0.928004	0.829733	0.952231	0.842997	0.90877	0.824219	0.812366	0.832899	0.856415	1.17391	0.90978	1.056	0.95547	0.863106	0.918471	1.10504	0.863862	1.0271	1.0629	0.958655	0.755705	1.18099	0.861534	0.814175	0.754427	0.884919	0.895108	0.87802	0.978527	0.966843	0.793734	0.858468	0.744115	0.896336	0.95949
220	0.91348	0.870675	1.10586	0.74906	0.935986	0.981606	0.953827	0.957647	0.882418	0.946923	0.828117	0.930464	0.779166	0.824688	0.822166	0.862673	1.16169	0.902043	1.03188	0.94835	0.828669	0.928978	1.10346	0.888407	1.04625	1.05486	0.985194	0.733915	1.20868	0.863945	0.788603	0.75992	0.86619	0.890354	0.878009	0.986932	0.965809	0.777386	0.840673	0.745766	0.940678	0.969405
230	0.927908	0.893617	1.15166	0.748918	0.95081	1.03285	0.954944	0.929164	0.872175	0.937965	0.803171	0.885903	0.789093	0.820827	0.823006	0.878026	1.12289	0.901697	1.02786	0.973138	0.888069	0.924577	1.11851	0.905063	1.1071	1.07622	1.00215	0.720933	1.25678	0.918657	0.819201	0.783813	0.872303	0.887495	0.8693	0.944027	0.940478	0.734408	0.80785	0.753749	0.962619	0.991689
240	0.949381	0.872113	1.16081	0.764208	0.978549	1.02632	0.998565	0.920325	0.847924	0.910375	0.812112	0.899579	0.858374	0.811464	0.859222	0.89741	1.03931	0.913271	1.0195	0.941261	0.808277	0.943946	1.11826	0.893321	1.10438	1.06735	1.01296	0.738933	1.22889	0.901888	0.813336	0.789978	0.863536	0.880034	0.871962	0.896441	0.969347	0.744484	0.754075	0.758067	0.976617	0.989616
250	1.01758	0.883147	1.12433	0.780217	1.02713	1.04305	0.914445	0.905566	0.839934	0.944845	0.889861	0.968099	0.891684	0.81791	0.856301	0.917178	1.0041	0.919819	1.00854	0.924985	0.82653	0.948856	1.14599	0.87323	1.14791	1.05357	1.0193	0.725586	1.19886	0.92206	0.806663	0.85039	0.85725	0.855892	0.910293	0.903265	0.975949	0.739292	0.743733	0.764954	0.997369	0.999517
260	1.03441	0.858222	1.10566	0.792787	1.01231	1.00867	0.884667	0.921464	0.848996	0.955553	0.883259	0.975025	0.893766	0.800128	0.830433	0.917511	0.966629	0.89987	1.04251	0.896311	0.813612	0.926356	1.14388	0.898054	1.16775	1.07393	0.999648	0.727373	1.15566	0.933649	0.783786	0.879953	0.882916	0.831057	0.93219	0.908279	1.00042	0.753618	0.744331	0.746825	1.05559	0.996702
270	1.02956	0.850143	1.07605	0.819947	0.973104	0.992508	0.875989	0.915984	0.818486	0.984041	0.840803	0.926183	0.907916	0.811969	0.816386	0.967047	1.01753	0.889992	1.02749	0.901212	0.852259	0.956349	1.10605	0.85877	1.16643	1.07658	0.969634	0.708764	1.11277	0.90805	0.778911	0.884154	0.9242	0.821814	0.946053	0.922774	1.01548	0.768215	0.765204	0.748196	1.05081	0.984443
280	0.994716	0.852135	1.0585	0.829306	0.969202	0.928744	0.837623	0.934367	0.826374	0.999725	0.855366	0.958211	0.918566	0.803148	0.858182	0.985358	0.973943	0.91757	1.00175	0.886325	0.86175	0.937773	1.07704	0.842195	1.17964	1.13097	0.978599	0.708233	1.05526	0.922765	0.804291	0.849252	0.929423	0.864651	0.940984	0.947924	1.03521	0.785759	0.767573	0.760683	1.06732	1.00698
290	0.953159	0.855354	1.01663	0.844642	0.976052	0.903002	0.844602	0.973091	0.821023	0.967216	0.811445	0.874876	0.862466	0.754963	0.815963	1.02033	0.965262	0.950395	1.0091	0.882379	0.862724	0.966999	1.09348	0.863431	1.2205	1.05466	1.0183	0.705174	1.07094	0.930029	0.867772	0.828619	0.96188	0.916199	0.925019	0.957326	1.04672	0.806001	0.790761	0.771078	1.0591	1.02877
Fig 4K	Control	Control	Control	Control	Control	Control	Control	Control	Control	Control	Control	Control	Control	Control	Control	Control	Control	Control	Control			Blebbistatin	Blebbistatin	Blebbistatin	Blebbistatin	Blebbistatin	Blebbistatin	Blebbistatin	Blebbistatin	Blebbistatin	Blebbistatin	Blebbistatin	Blebbistatin	Blebbistatin	Blebbistatin	Blebbistatin	Blebbistatin	Blebbistatin	Blebbistatin	Blebbistatin	Blebbistatin	Blebbistatin	Blebbistatin
Time	Cell 1	Cell 2	Cell 3	Cell 4	Cell 5	Cell 6	Cell 7	Cell 8	Cell 9	Cell 10	Cell 11	Cell 12	Cell 13	Cell 14	Cell 15	Cell 16	Cell 17	Cell 18	Cell 19			Cell 1	Cell 2	Cell 3	Cell 4	Cell 5	Cell 6	Cell 7	Cell 8	Cell 9	Cell 10	Cell 11	Cell 12	Cell 13	Cell 14	Cell 15	Cell 16	Cell 17	Cell 18	Cell 19	Cell 20	Cell 21	Cell 22
0													0.993622	1.06381	1.00188	1.01295	1.00301					1.02322	1.00936			1.00991			1.00922	1.01246						0.978375	1.00524	1.00429	0.965517	1.00886	1.00759	0.993199	0.996501
2													1.0099	1.05257	1.01862	1.00258	1.02167					1.01796	1.01359			1.01021			1.00938	1.01239						0.9805	0.999599	0.996856	0.968217	1.01714	1.00281	0.99443	0.996271
4													1.01958	1.04186	1.02106	1.00712	1.01682					1.00319	1.00895			1.00908			0.997133	1.00072						1.00251	1.01544	1.00266	0.987398	1.00747	1.00489	0.989665	1.0028
6													0.961458	1.02928	1.00247	1.01661	1.0171					1.00305	1.00897			0.99236			1.00876	1.01163						1.00056	1.00994	1.0065	0.999721	1.00507	0.996454	1.01078	1.00331
8													0.991215	1.05461	1.01771	0.983007	1.01509					0.998407	0.988879			1.01117			0.998506	1.00337				1.0228	0.999753	1.00146	1.00603	0.999864	0.991551	1.00963	0.997396	0.994345	1.00776
10													0.992041	1.05461	1.01209	0.996222	1.02506					1.00763	0.999695			1.01062			1.01184	1.01182				1.00888	0.996114	1.01395	0.999406	1.00591	1.00083	0.99996	1.00619	1.01169	1.00263
12													1.00877	1.04387	1.00689	0.98082	0.999498					0.992608	0.99614			0.995223			1.00999	0.991582				1.01071	0.989102	1.01239	0.98849	0.999338	1.02536	0.981759	0.994296	0.995886	1.00293
14													0.984862	1.02624	1.01108	1.00935	1.01782					1.00344	0.999017			0.991226			0.999868	0.982036				1.0043	1.00775	0.994853	0.989544	1.00295	1.00315	0.990961	0.988493	1.01386	1.0006
16													0.998025	1.07186	1.01325	1.0009	1.01468					1.00046	0.993865			0.996195			0.988676	0.97572				0.981202	1.01497	1.00319	1.00807	0.992748	1.02049	0.995627	0.994982	0.996538	0.986417
18													0.984881	1.05368	1.01049	1.01982	1.02415					0.975713	1.00079			0.988624			0.993941	0.999393				0.990487	1.00899	1.00975	0.98713	0.988662	1.01449	0.990121	1.01072	0.991089	0.998914
20	1.02014	1.01796	1.005	1.10955	1.01052					1.04553	1.03645	1.0193	0.982922	1.06512	1.00915	1.01195	1.00397	1.01262	0.990993			0.97432	0.980742	1.00718	1.00893	0.985379	0.985641	1.00809	0.972693	0.998872	1.00804	1.01001	1.02591	0.994516	1.01393	1.00246	0.991115	1.00022	1.02328	0.9934	0.996189	1.00853	1.00187
22	1.01659	1.02918	1.01105	1.08854	1.02095					1.05974	1.04443	1.01829	0.998375	1.06383	0.997064	1.01137	1.01057	1.01722	0.996716			0.968258	0.978442	1.01235	1.00721	0.962859	0.985641	1.00149	0.98001	0.980727	0.988562	1.00829	1.00252	1.00361	0.986971	1.00418	0.994863	0.991676	1.02941	0.977713	0.993969	0.983512	0.998644
24	1.02013	1.02516	1.0224	1.09154	1.0165					1.04209	1.02006	1.0288	0.998375	1.04848	0.997958	1.00245	1.01428	1.0085	1.00349			1.00522	0.981162	1.00599	0.996295	0.973504	1.00031	0.98703	0.967409	0.973946	0.978077	1.00948	1.00874	0.995642	1.00378	0.989966	1.00271	1.0031	1.02622	0.987149	0.985376	0.999262	0.993623
26	0.973015	1.033	1.01829	1.0756	1.01666					1.03882	1.02151	1.02652	1.01377	1.04585	0.98771	1.00233	1.00552	1.00777	0.999558			0.98876	0.992593	1.01771	1.00432	0.966466	0.999298	0.996942	0.959798	0.973946	0.987836	1.00563	1.0051	0.986653	0.985908	0.998035	0.986669	0.994738	1.03399	0.988794	0.98785	0.973811	0.984658
28	1.03295	1.03244	1.03721	1.0684	1.00188					1.02979	1.02972	1.00716	0.999552	1.06222	1.00346	0.99464	0.991294	0.993771	0.994106			0.990095	0.987547	0.998158	0.981899	0.956696	0.996248	0.990442	0.958272	0.980727	1.00837	1.00492	0.994745	1.0012	0.992743	0.998921	0.986258	0.990081	1.02825	0.976521	0.996895	0.988708	0.98591
30	1.0209	1.02066	1.0414	1.0618	1.0122					1.02378	1.02371	1.0166	0.988645	1.06327	0.99821	1.00633	0.96893	0.991076	1.0001			0.990095	0.980537	0.998421	1.00381	0.955277	0.983824	0.997226	0.959523	0.983621	1.00417	1.00094	0.999239	0.99425	1.0119	0.998646	0.989385	0.994002	1.02984	0.992286	0.990527	0.982418	0.983737
32	1.02175	1.02923	1.04272	1.04857	1.00746					1.02136	1.01281	0.992229	1.02547	1.04278	0.995298	0.994604	0.966499	0.997923	0.998272			0.99233	0.982111	0.999815	0.999673	0.940174	0.974723	1.00739	0.946193	0.984815	1.0055	0.997946	1.00131	0.99298	0.982467	0.983747	0.974626	0.986981	1.0268	0.983047	0.980755	0.971183	0.970098
34	1.00511	1.00944	1.03088	1.01843	1.00942					1.03199	1.01034	1.00238	1.03002	1.06383	0.998403	1.00195	0.961321	1.00222	0.999658			0.980049	0.971901	0.994363	0.99952	0.93761	0.978933	0.997901	0.95797	0.969292	1.00711	1.00072	0.999034	0.995373	0.998814	0.991012	0.990356	0.981867	1.02748	0.979796	0.993461	0.969936	0.968449
36	1.02936	1.01575	1.03049	1.04425	1.00815					1.03728	1.01653	0.983224	0.975607	1.05578	0.999493	0.991055	0.946147	0.985525	0.993237			0.979243	0.984055	0.992907	1.01095	0.933734	0.970555	1.02008	0.938154	0.99866	1.01342	0.99494	0.983312	0.985651	1.00768	0.987831	0.979311	0.992491	1.03962	0.979435	0.985836	0.95705	0.95891
38	1.01987	0.99152	1.01962	1.07364	1.02495					1.02494	1.01059	1.00135	1.0281	1.04015	1.00952	0.998624	0.933226	0.989251	1.01051			0.968927	0.981788	0.99148	0.995331	0.940617	0.966088	0.988338	0.948086	0.99866	1.00524	0.990215	0.994152	0.990829	1.00046	0.980253	0.971979	0.98597	1.02996	0.977858	0.985527	0.966764	0.959478
40	1.02229	0.99817	1.02437	1.10045	1.01342					1.03507	1.0219	0.961519	1.00092	1.05734	1.00871	1.00627	1.00205	0.970766	1.00053			1.03143	0.986372	0.981624	0.992063	0.9202	1.15874	1.00507	0.936414	0.982918	0.993675	0.976902	0.985931	0.992737	1.00602	0.980379	0.980745	0.99419	1.02791	0.981806	0.985795	0.967893	0.956379
42	1.01965	0.996127	1.00503	1.07399	1.03236					1.00768	1.00842	0.971457	0.975607	1.02776	1.00409	1.00345	0.996119	0.967105	1.0084			1.02921	0.979885	0.986041	0.983264	0.910176	1.11706	0.981949	0.948352	0.994239	0.991102	0.987278	0.976833	0.980516	0.997375	0.983519	0.963985	0.973669	1.00084	0.972884	0.986972	0.974946	0.954378
44	0.986812	1.00087	0.998189	1.09019	0.995977					1.00952	1.01745	0.971175	1.00988	1.02225	1.00384	0.991363	1.01864	0.989208	1.00906			1.01137	0.977931	0.980702	0.991724	0.911483	1.08594	1.05636	0.932766	0.983958	0.99715	0.975675	0.99334	0.995685	1.01057	0.990096	0.980306	0.993058	1.01341	0.987903	0.990769	0.956746	0.943374
46	1.00301	0.980051	1.01035	1.06715	1.00357					1.02191	1.00317	0.990132	0.958897	1.02411	1.00772	0.998376	0.99455	0.969178	1.01315			1.0157	0.978801	0.974493	0.983793	0.907802	1.07916	1.0618	0.937028	0.982088	1.001	0.978514	0.969767	0.976815	0.988909	0.982721	0.970381	0.994022	1.01767	0.971433	0.984727	0.961555	0.941876
48	0.987927	1.00135	1.0022	1.06344	1.01138					1.01354	1.00647	0.979096	0.988555	1.02411	1.00545	0.993005	0.98049	0.980367	1.0084			1.01689	0.972293	0.978841	0.993306	0.912276	0.998925	1.04715	0.827699	0.976266	0.989355	0.967366	0.98554	0.972179	0.975195	0.989364	0.97359	0.985842	1.01796	0.973359	0.978709	0.953196	0.957844
50	1.00697	0.985329	1.01458	1.04591	1.00605					1.01012	0.996335	0.977932	0.981223	1.02387	1.01226	0.999506	0.973392	0.968227	1.00906			1.00357	0.985248	0.977737	0.983685	0.908506	1.04524	1.05055	0.849746	0.963621	0.987605	0.961862	0.962292	0.986334	0.98637	0.988438	0.98861	0.974658	0.989762	0.978309	0.989848	0.964089	0.952403
52	0.999506	0.978903	1.02818	1.05372	0.991685					0.98987	0.98363	0.979218	0.987091	1.02318	0.991302	0.991609	0.973973	0.98327	0.999844			1.0162	0.973723	0.980283	0.993839	0.912037	1.04213	1.05323	0.871287	0.981894	0.980336	0.958452	0.970143	0.970121	0.96896	0.993385	0.99159	0.994398	1.00382	0.982369	0.983666	0.962967	0.962761
54	0.988613	0.977293	1.0106	1.038	0.993609					1.00401	1.01479	1.00454	0.985581	1.03367	0.989902	0.991207	0.974575	0.996087	0.99207			1.00899	0.975595	0.981685	0.996291	0.897014	1.03671	1.05479	0.88762	0.980638	0.984505	0.966214	0.974047	0.96152	0.965663	0.986161	0.980437	0.9715	0.986795	0.985223	0.991952	0.962862	0.966445
56	0.998686	0.973362	0.983612	1.03324	1.00222					1.01034	1.01743	0.995164	1.01085	1.02831	0.997566	0.983459	0.980349	0.994398	0.989783			0.998898	0.979827	0.977478	0.98603	0.893121	1.04607	1.05173	0.893834	0.975092	1.0017	0.960251	0.965385	0.967981	0.949846	0.991216	0.984088	0.989158	1.00907	0.974791	0.986249	0.953355	0.967964
58	0.984022	0.986933	1.00185	0.98808	1.03038					1.00496	1.01763	1.00974	1.00366	1.01043	0.99224	0.976044	0.973973	1.00143	0.983075			1.00541	0.984206	0.971255	0.990573	0.90081	1.03624	1.04478	0.917842	0.971185	0.992776	0.952683	0.970076	0.961263	0.939375	0.992699	0.984977	0.979648	0.983722	0.97181	0.984206	0.959273	0.968322
60	1.00558	0.968822	0.991105	0.968085	0.993681					0.997465	1.02396	1.0081	0.971062	1.01976	1.00511	0.977385	1.00584	0.993864	0.985481			1.00698	0.97148	0.969397	0.972743	0.891932	1.0393	1.04274	0.938417	0.971057	0.985696	0.969281	0.968238	0.973222	0.946428	0.991159	0.987738	0.992276	0.993465	0.96807	0.983047	0.960066	0.965943
62	0.984011	0.991859	0.998458	1.03639	1.00466					0.990742	1.00755	1.01149	0.971277	1.00648	1.00345	1.00207	1.00465	1.00548	0.983227			1.01404	0.982183	0.973692	0.985611	0.878332	1.03113	1.04982	0.959217	0.988008	0.968249	0.956622	0.942335	0.975765	0.921325	0.991261	0.984643	0.992948	0.990317	0.966678	0.982046	0.953303	0.971419
64	0.994201	0.981112	1.0055	0.996695	1.00577					0.989816	1.0058	1.01686	0.999102	0.990914	0.999928	0.979308	1.01701	1.00532	0.981656			1.01444	0.965836	0.966718	0.981584	0.875381	1.04785	1.04774	0.947583	0.964177	0.988772	0.965179	0.965649	0.965744	0.912738	1.00048	0.986074	0.995329	0.984428	0.976574	0.991753	0.939391	0.962939
66	0.986273	0.984456	1.01723	1.01328	1.00604					0.997465	1.0066	1.01737	0.984072	1.0088	1.00382	0.987743	1.00886	1.02215	0.979665			1.01639	0.970681	0.975957	0.955378	0.864323	1.04916	1.03385	0.924148	0.950183	0.979976	0.959209	0.946829	0.969143	0.897488	1.00057	0.989282	0.990343	0.982496	0.9589	0.962418	0.948325	0.97806
68	0.999513	1.00232	0.998539	0.985875	0.996285					0.988954	0.991761	1.00819	1.00104	1.01267	1.00202	0.982539	1.00863	1.00505	0.962835			1.01028	0.968857	0.965987	0.950842	0.891788	1.03194	1.05026	0.947839	0.945442	0.997001	0.962581	0.930231	0.956619	0.890041	1.00205	0.998349	0.984955	0.98527	0.970533	0.980353	0.953837	0.98425
70	0.969844	1.00709	0.998567	0.971817	1.02007					1.00279	0.994795	1.01546	0.972913	1.01584	1.00314	0.968427	1.01879	1.02576	0.982357			0.997756	0.966447	0.965607	0.969599	0.888541	1.04079	1.0588	0.947409	0.95918	0.982117	0.96876	0.954465	0.951323	0.872725	0.995013	0.98219	0.99233	0.987133	0.963257	0.982456	0.940459	0.980158
72	0.981478	0.984356	0.992802	0.958492	1.00147					0.99607	0.982662	1.03319	0.972913	0.998822	1.00516	0.979514	1.01847	1.02849	1.03817			1.00284	0.965736	0.959988	0.9758	0.89727	1.04699	1.03209	0.955551	0.957387	0.988901	0.958555	0.939922	0.971827	0.860056	0.991829	0.977264	0.995818	0.985412	0.962154	0.986108	0.952013	0.978018
74	0.976248	0.990083	1.00366	0.925339	1.00315					0.988786	1.00661	1.02503	1.00739	0.992214	0.982652	0.983406	1.00125	1.02772	1.01498			1.00454	0.958105	0.961075	0.984482	0.893019	1.02723	1.05992	0.944975	0.950063	0.979686	0.973951	0.947545	0.962328	0.842932	1.01389	0.995566	0.985508	0.978169	0.972458	0.976132	0.946749	0.979923
76	0.985511	1.01239	1.00271	0.974854	0.989231					0.997232	0.983171	1.03889	1.01104	0.984225	0.994801	0.969112	1.06632	1.01648	1.03901			0.999735	0.959421	0.977883	0.966974	0.903022	1.03755	1.04467	0.966684	0.935435	0.97768	0.966493	0.935653	0.954551	0.844378	0.996906	0.972016	0.985276	0.970968	0.973027	0.984557	0.945486	0.974352
78	0.985603	1.00954	0.996646	0.961833	0.983037					0.9899	0.992816	1.07162	1.02661	0.955349	0.992517	0.98105	1.0773	1.04377	1.05049			0.991406	0.969089	0.968562	0.95103	0.894575	1.04939	1.0553	0.971432	0.963567	0.971127	0.950629	0.934428	0.963018	0.890347	1.00844	0.995142	0.985144	0.971795	0.958401	0.984379	0.937403	0.978087
80	0.994238	1.0049	0.976035	1.03201	1.00251					1.00287	0.997102	1.08658	0.975191	0.982399	1.0005	0.98324	1.0819	1.03873	1.15055			1.00545	0.973808	0.960254	0.956329	0.886896	1.03193	1.06413	0.968993	0.935349	0.977128	0.965312	0.956602	0.957411	0.890481	0.999187	1.00103	0.993684	0.96221	0.970512	0.999946	0.950387	0.96213
82	0.980195	0.980341	0.969187	1.01639	0.97015					0.980287	1.0022	1.04813	1.03269	0.974505	0.973579	0.96169	1.07273	1.0212	1.09153			0.98714	0.971567	0.961285	0.959036	0.888197	1.03954	1.04871	0.924039	0.941083	0.970499	0.95873	0.951906	0.965736	0.890481	0.999317	0.990987	0.984006	0.976903	0.974111	0.987406	0.949057	0.963809
84	1.04244	1.07786	1.01568	1.01604	1.08948					1.01169	0.993003	1.05906	1.05402	0.976345	0.974325	1.03344	1.0834	0.976607	1.21715			1.00489	0.97362	0.961623	0.966851	0.879909	1.0264	1.0492	0.930476	0.924574	0.97672	0.95626	0.950794	0.963944	0.982688	1.0039	0.996535	0.990829	0.973701	0.961194	0.985071	0.924026	0.954
86	1.06694	1.08342	0.991147	1.00098	1.07305					1.01177	0.990426	1.08023	1.10172	0.972733	0.994565	1.08188	1.07252	1.03449	1.2144			0.998434	0.972667	0.955969	0.964944	0.87117	1.03651	1.05926	0.96231	0.941243	0.957541	0.944217	1.01062	0.958409	1.01241	1.00808	0.993214	0.982328	0.96861	0.969207	0.989976	0.936942	0.96155
88	1.1242	1.07278	0.983443	0.981609	1.09512					0.993389	0.987812	1.07199	1.15788	0.965375	0.992776	1.11891	1.05854	1.07738	1.15754			0.997906	0.975259	0.952156	0.973221	0.869811	1.04377	1.05065	0.964352	0.940323	0.974034	1.06517	1.00295	0.957217	1.07776	0.998764	0.996359	0.993383	0.974832	0.966444	0.990844	0.927845	0.970865
90	1.10715	1.03481	0.984138	1.05656	1.07491					0.991633	1.0004	1.14688	1.05856	0.934482	0.989965	1.09013	1.07665	1.16279	1.11798			1.00364	0.974268	0.962155	0.949696	0.860167	1.02277	1.06092	0.939485	0.957159	0.959672	1.07671	0.953294	0.95335	1.05531	0.990699	0.984152	0.990371	0.960837	0.95844	1.0025	0.913851	0.96293
92	1.11026	1.01057	1.05077	1.11474	1.11074					0.997201	1.00418	1.21104	0.968546	0.977939	0.974606	1.09835	1.08186	1.19658	1.10701			0.982918	0.972267	0.957326	0.948757	0.861761	1.04778	1.05993	0.931871	0.920686	0.980128	1.08217	0.931265	0.962292	1.05531	0.996011	0.973506	0.986795	0.943249	0.95879	0.967062	0.926289	0.971905
94	1.09419	1.00114	1.18821	1.09469	1.15278		1.12753			1.00476	1.00332	1.34306	1.03146	1.09023	0.973396	1.09787	1.06881	1.18282	1.08661			0.97533	0.973151	0.976573	0.957414	0.860873	1.0381	1.06325	0.968694	0.948313	0.972067	1.07137	0.938955	0.963192	1.08426	0.993502	0.994142	0.987034	0.933955	0.971803	0.989072	0.933958	0.963581
96	1.05705	0.986424	1.17027	1.08107	1.13389		1.11074	1.11938		1.00234	1.02438	1.31744	1.03452	1.10544	0.98805	1.01615	1.05904	1.14754	1.03495			0.967768	0.971724	0.968278	0.949566	0.872403	1.0334	1.05174	0.948144	0.937881	0.967852	1.06682	0.960845	0.952223	1.02169	0.991022	1.00154	0.968258	0.922204	0.951292	0.996203	0.941683	0.96979
98	1.01039	1.02414	1.24807	1.08059			1.12401	1.14688		1.00408	1.0066	1.2699	1.04703	1.12205	0.986556	1.04945	1.0533	1.1374	1.06564			0.988079	0.969282	0.957943	0.949581	0.870218	1.02289	1.05326	0.954963	0.921548	0.96337	1.04519	0.991092	0.958421	1.03955	0.991541	0.985693	0.988989	0.947955	0.95281	0.997796	0.933761	0.969971
100	1.00256	0.991222	1.1332	1.11183			1.12241	1.13682		0.965915	0.999951	1.30222	1.07793	1.10879	0.977901	1.00574		1.10817				0.98022	0.974516	0.961186	0.94738	0.867023	1.02256	1.05933	0.946175	0.9294	0.946239	1.04429	0.980585	0.950739	1.00629	0.994913	0.989736	0.992207	0.941548	0.958873	0.99362	0.929676	0.959203
102	1.00636	1.01363	1.09277	1.09444		1.00434	1.08365	1.07805		1.03615	1.00659	1.24721	1.0462	1.0772	0.97727	1.00026		1.08076				0.980666	0.972058	0.961241	0.925206	0.879362	1.01939	1.04236	0.946175	0.932543	0.938328	1.03887	0.973791	0.942939	0.996328	0.993547	0.9832	0.99317	0.945503	0.951276	0.985917	0.934617	0.974631
104		0.979168	1.05326	1.06639		1.00951	1.06814	1.07992	1.16225	1.09421	1.00698	1.1753	1.0344	1.08117	0.982553	0.979779		1.09199				0.982678	0.983392	0.95291	0.936043	0.871654	1.03504	1.03909	0.912349	0.92992	0.938023	1.03985	0.961833	0.954156	0.950865	0.997886	0.993792	0.993906	0.946451	0.953545	1.00254	0.927252	0.97602
106			1.04307	1.09423		1.03868	1.06858	1.0103	1.16353	1.09298	0.998668	1.19156	1.00186	1.06993	0.975213	0.950658		1.0687				0.982066	0.973781	0.955781	0.925224	0.870437	1.03414	1.03575	0.935456	0.938542	0.931813	1.01669	0.978467	0.952272	0.956778	0.990388	0.988593	1.00008	0.935648	0.956582	0.996862	0.936435	0.982837
108		1.01848	0.98804	1.09547		1.07368	1.01753	0.977158	1.15476	1.10217	0.98499	1.22162		1.11116	1.061			1.04515				0.977995	0.964533	0.950464	0.938461	0.864155	1.01205	1.03321	0.92817	0.963558	0.945063	1.01113	0.984925	0.941571	0.951082	0.994335	0.986269	1.00128	0.942779	0.945811	0.990669	0.932184	0.9798
110		1.0037	1.00908	1.07292		1.09293	1.04041		1.04036	1.0365	0.997668	1.15143		1.07101	1.08545			1.00884				0.976341	0.991761	0.956242	0.911063	0.875868	1.00255	1.04089	0.954158	0.949981	0.944035	1.01437	0.989151	0.933155	0.951082	0.989281	0.986993	0.984506	0.922526	0.948666	0.992353	0.940616	0.997824
112		1.02219		1.06271		1.06291	1.00953		0.99847	1.0119	0.997057	1.10667		1.07001	1.15338			1.00429				0.979788	0.975769	0.964638	0.926276	0.875566	0.997912	1.0402	0.930496	0.947125	0.933998	1.03008	0.997407	0.942981	0.926434	1.00025	0.978038	0.999817	0.94085	0.949677	1.00431	0.937585	0.99384
114		1.03477		1.0478		1.06563	1.06304			1.06573	1.01858	1.10426		1.06393	1.20157			0.991342				0.978384	0.982047	0.95453	0.947652	0.888549	1.01761	1.03193	0.927641	0.926021			0.997407	0.940431	0.894564	0.992131	0.981175	0.993348	0.926747	0.945281	0.987135	0.938165	0.995051
116		1.02369		1.08143		1.01731	1.02622			0.96967	1.04369	1.06			1.15348			0.992245				0.968803	0.972483	0.959627	0.931179	0.89587	1.01749	1.04573	0.925789	0.935555				0.933225	0.907167	0.996555	0.98466	0.993981	0.930465	0.953185	0.992424	0.926836	0.996516
118		1.02014		1.05626		0.986913	1.02905			1.01338	1.16896	1.05782			1.18301							0.972445	0.971521	0.960765	0.938215	0.902958	1.00654	1.02846	0.932751	0.929514				0.937429	0.899214	1.01693	0.987021	0.998177	0.940379	0.954489	0.98191	0.934489	1.00463
120		1.00664		1.06569		0.985926	0.996438			0.992894	1.1648	1.04139			1.15601							0.97453	0.979058	0.955912	0.919079	0.895468	0.999963	1.03418	0.925832	0.920084				0.942419	0.914202	1.00773	0.981149	0.987631	0.935535	0.946329	0.985167	0.929199	1.00124
122		0.995046		1.04996						0.96823	1.13831	1.0774			1.13678							0.963812	0.983662	0.960277	0.925606	0.912349	1.00904	1.03164	0.946227	0.931965				0.929893	0.902707	0.996788	0.981018	0.983985	0.92675	0.942049	0.989276	0.934055	0.986827
124																						0.966661	0.969248	0.95977	0.924057	0.924264	1.00869	1.02053	0.924353	0.911572				0.929486	0.914749	1.01238	0.978013	0.985131	0.929278	0.932059	0.984155	0.935014	0.997269
126																						0.977362	0.994562	0.957236	0.924897	0.925588	0.991826	1.02047	0.930295	0.917532				0.929094	0.915872	1.00833	0.964939	0.990672	0.936957	0.952286	0.994271	0.911834	0.989719
128																						0.967654	0.988329	0.955257	0.901984	0.933056	0.997761	1.013	0.933741	0.935224				0.933786	0.905431	1.01347	0.967794	0.981545	0.937728	0.936217	0.993115	0.919362	0.987289
130																						0.978723	0.98571	0.949071	0.927342	0.924124	0.992536	1.00282	0.920274	0.938991				0.921548	0.891626	1.00956	0.974847	0.977575	0.918669	0.946775	0.986697	0.925439	0.980164
132																						0.955026	0.984827	0.960534	0.919581	0.932129	0.989214	1.00946	0.937972	0.917539					0.951055	1.00796	0.975292	0.981665	0.946598	0.945155	0.978635	0.936859	0.989147
134																						0.943024	0.983832	0.962685	0.921826	0.929676	1.01102	1.00601	0.92392	0.916017					0.92347	1.0221	0.973144	0.968396	0.925657	0.947821	0.986259	0.917773	0.992723
136																						0.95778	0.978683	0.956902	0.922585	0.920125	1.01825	0.994104	0.973369	0.926593					0.90546	1.01707	0.960686	0.982405	0.918979	0.926023	0.961138	0.930563	0.989487
138																						0.959298	0.982749	0.956382	0.921471	0.936871	1.00364	0.984727	0.959195	0.919729						1.01271	0.970068	0.966787	0.905003	0.942038	0.97494	0.920133	0.988318
140																						0.960969	0.976334	0.966554	0.913051	0.924897	0.996428	0.997705	0.954498	0.92074						1.01335	0.96401	0.981201	0.900636	0.950664	0.956712	0.923367	0.98492
142																						0.956387	0.986717	0.964249	0.910252	0.923477	1.00609	0.993022	0.941652	0.929966						1.02468	0.969294	0.97501	0.917353	0.943681	0.978175	0.938238	0.99153
144																						0.940374	0.980619	0.963519	0.908648	0.91977	1.00307	0.979556	0.960066	0.917736						1.02182	0.961403	0.966179	0.924687	0.928416	0.958651	0.921205	0.976923
146																						0.955427	0.980585	0.960423	0.915097	0.933824	1.01378	0.998647	0.953733	0.914451						1.01488	0.949535	0.974935	0.917083	0.942486	0.967862	0.935804	0.976735
148																						0.959772	0.98118	0.961007		0.928837	0.980712	0.968021	0.944025	0.913023						1.01495	0.960753	0.972089	0.919644	0.935142	0.96058	0.931326	0.974608
150																						0.941994	0.966153	0.961633		0.933153	0.977599	0.982305	0.945553	0.922604						1.0186	0.966297	0.952856	0.900391	0.939116	0.970206	0.921755	0.972006
152																						0.936009	0.962059	0.963186		0.935077	0.972457	0.988334	0.968445	0.924581						1.02311	0.965024	0.955768	0.919271	0.934332	0.972012	0.925744	0.972622
154																						0.951123	0.965392	0.95751		0.931542	0.953414	0.972598	0.959421	0.901575						1.02127	0.966941	0.972625	0.931639	0.915723	0.960333	0.931079	0.978632
156																						0.931225	0.973481	0.957736		0.928798	0.964254	0.976472	0.934003	0.921577						1.02046	0.958712	0.96632	0.918397	0.926809	0.966677	0.928591	0.96888
158																						0.932245	0.979064	0.964766		0.930188	0.979063	0.976563	0.979118	0.904585						1.02494	0.966007	0.955364	0.92548	0.930846	0.961833	0.925129	0.96563
160																						0.948608	0.971187	0.955749		0.933249	0.958356	0.988911	0.965256	0.911838						1.01979	0.965341	0.966825	0.924418	0.922098	0.960214	0.956054	0.985897
162																						0.936482	0.969379	0.95391		0.938331	0.958976	0.966885	0.961069							1.03373	0.966621	0.966133	0.921691	0.931135	0.96152	0.931454	0.957304
164																						0.935847	0.968632			0.949655	0.970262	0.985896								1.02696	0.961606	0.953564	0.918252	0.933215	0.961811	0.937002	0.958377
166																						0.934024	0.976643			0.937172	0.980035	0.976287								1.0194	0.948782	0.961962	0.92499	0.910618	0.945437	0.921868	0.958505
168																						0.925973	0.952999			0.939881	0.975745	0.975933								1.02362	0.962543	0.953633	0.920018	0.913061	0.943401	0.930774	0.952824
170																						0.939011	0.95637			0.934613	0.957257	0.963682								1.00842	0.949836	0.965816	0.926531	0.92196	0.963715	0.934204	0.956789
172																						0.939512	0.964663			0.937955	0.966104	0.964705								1.01165	0.945059	0.95428	0.91784	0.916212	0.969425	0.930966	0.95315
174																						0.924612	0.959726			0.949779	0.961945	0.97311								1.01135	0.936563	0.948693	0.902766	0.910585	0.955463	0.943817	0.94559
176																						0.92997	0.958764			0.94904	0.940795	0.961038								1.01842	0.944125	0.949304	0.904327	0.926774	0.960003	0.918094	0.933242
178																						0.942498	0.985595			0.929998	0.956023	0.976279								1.01401	0.942877	0.937981	0.905738	0.922931	0.955968	0.936383	0.94689
180																						0.925329	0.964672			0.954077	0.953246	0.947305								1.02012	0.955406	0.950203	0.923303	0.91938	0.97214	0.932966	0.93701
182																						0.933248	0.973896				0.955588	0.961467								1.01854	0.943709	0.948563	0.910427	0.922814	0.961731	0.933655	0.938616
184																						0.922732	0.971754				0.965226	0.950489								1.01475	0.936523	0.952826	0.919141	0.922516	0.968122	0.942338	0.938551
186																						0.925712	0.979344				0.95168	0.950886								1.01698	0.932266	0.950032	0.911808	0.922458	0.965778	0.943722	0.933716
188																						0.9247	0.992473				0.948575	0.947199								1.01808	0.930748	0.945543	0.913351	0.924643	0.960894	0.939806	0.930201
190																						0.922334	0.961721				0.930857	0.952433								1.01822	0.939023	0.937004	0.906769	0.921336	0.968309	0.936564	0.924701
192																						0.927091	0.990878				0.941984	0.950983								1.0101	0.941682	0.94327	0.915946	0.897101	0.939353	0.93127	0.932217
194																						0.925407	0.985396				0.945101	0.94335								1.02127	0.946428	0.944987	0.919213	0.8999	0.945462	0.926615	0.915367
196																						0.925094	0.959149				0.965492	0.921145								1.01779	0.937432	0.947158	0.923537	0.917397	0.958786	0.916427	0.916509
198																						0.926552	0.978349				0.944146	0.926582								1.01209	0.946468	0.94911	0.914678	0.914864	0.955225	0.912114	0.916488
200																						0.919396	0.966791				0.952737	0.933361
202																						0.930324	0.986762
204																						0.927544	0.94864
206																						0.93217	0.97636
208																						0.932261	0.977174
210																						0.915071	0.969045
212																						0.910091	0.98595
214																						0.919772	0.967536
216																						0.9162	0.968183
218																						0.909789	0.964708
220																						0.919914	0.964443
222																						0.917205	0.966738
224																						0.911545	0.976142
226																						0.918499	0.967045
228																						0.909879	0.965992
230																						0.906427	0.968607
232																						0.911242	0.969609
234																						0.911072	0.97411
236																						0.91232	0.964514
238																						0.903486	0.962028
240																						0.899826	0.963827
242																						0.904892	0.957781
244																						0.915395	0.970431
246																						0.917259	0.970561
248																						0.903783	0.963535
250																						0.898041	0.964867
252																						0.908647	0.960231
254																						0.899674	0.95133
256																						0.910122	0.95046
258																						0.897315	0.963036
260																						0.894638	0.958439
262																						0.898028	0.957295
264																						0.889438	0.967632
266																						0.893994	0.941556
268																						0.90588	0.955104
270																						0.888184	0.951217
272																						0.883878	0.936697
274																						0.888696	0.950139
276																						0.878854	0.943688
278																						0.899811	0.93556
280																						0.875863	0.937196
282																						0.881529	0.93554
284																						0.891462	0.945468
286																						0.888371	0.933159
288																						0.891647	0.941991
290																						0.888511	0.934505
292																						0.895062	0.94961
294																						0.890815	0.939719
296																						0.895532	0.940376
298																						0.896537	0.930546
300
302
[truncated: 3 more columns]

## Sheet: Figure 5
Fig. 5B
Time	Bleb 1	Bleb 2	Bleb 3	Bleb 4	Bleb 5	Bleb 6	Bleb 7	Bleb 8	Bleb 9	Bleb 10	Bleb 11	Bleb 12	Bleb 13	Bleb 14	Bleb 15	Bleb 16	Bleb 17	Bleb 18	Bleb 19	Bleb 20	Bleb 21	Bleb 22	Bleb 23	Bleb 24	Bleb 25	Bleb 26	Bleb 27	Bleb 28	Bleb 29	Bleb 30	Bleb 31	Bleb 32	Bleb 33	Bleb 34
-10	0.972124	1.13466	0.948281	1.10574	0.9263	0.979373	1.00891	1.1019	0.94634	0.978265	1.15878	0.975534	0.986774	0.979389	1.04174	1.00093	1.02095	1.02455	1.00013	0.978139	0.994698	1.00431	0.997752	1.02076	1.0352	0.963362	1.02817	0.958767	1.07717	1.05726	0.980704	0.997633	1.0345	1.0196
-8	0.932489	1.09345	0.936059	1.15551	0.950678	0.968105	0.974139	0.97564	0.935741	0.974308	0.986845	0.980206	1.01069	0.989553	1.01878	0.966546	1.02644	0.973704	1.0195	0.995399	0.984036	1.00188	0.97785	0.982396	1.03291	1.00882	0.991665	1.01347	1.06027	1.05311	1.0221	0.991024	1.04659	0.999129
-6	0.94604	1.10527	0.940616	1.1158	0.99445	0.970845	0.998899	0.961582	1.02763	1.01585	0.965547	1.01173	1.00297	1.00395	1.00364	0.985289	0.992857	1.00002	1.00208	1.00067	0.966188	1.00704	1.01486	0.975608	0.991982	0.993367	0.988228	1.02699	0.98244	0.98107	1.01054	1.00774	1.00756	0.977403
-4	0.950545	1.06247	0.918999	1.03232	0.990507	0.927402	1.0108	0.953648	1.06186	1.029	0.930947	1.02771	0.990712	1.02304	0.98022	1.01934	1.00828	1.00685	0.982588	1.02222	1.01183	1.00754	1.00681	1.00716	0.969212	1.04096	0.990062	1.00754	0.948679	0.95836	1.0169	1.00495	0.953686	1.04565
-2	0.928501	1.14312	0.933912	0.933854	0.938151	1.06443	1.05697	1.00723	1.02843	1.00257	0.957881	1.00482	0.990083	1.00406	0.955625	1.02789	0.951476	0.994878	0.995704	1.00357	1.04325	0.979227	1.00272	1.01407	0.970698	0.993492	1.00188	0.993228	0.931445	0.9502	0.969755	0.998652	0.957658	0.958212
0	1.66775	1.76469	1.61834	1.58184	1.66454	1.60613	1.24328	1.38288	1.26321	1.60386	1.23932	0.989323	1.38232	1.27748	1.07242	1.08837	1.25944	1.52419	1.04051	1.07336	1.10077	1.07277	1.19935	1.20556	1.2844	1.24262	1.22954	1.26532	1.44341	1.41508	1.13736	1.07064	0.96697	1.26677
2	1.68511	1.68965	1.64752	1.58706	1.76945	1.72513	1.23641	1.34713	1.32594	1.60443	1.29643	1.30015	1.42463	1.33209	1.11765	1.12202	1.22607	1.44626	1.05082	1.05737	1.0999	1.12484	1.17051	1.22231	1.31403	1.3052	1.27102	1.30518	1.42069	1.35616	1.16344	1.13434	1.20481	1.28858
4	1.704	1.73406	1.57257	1.5084	1.77967	1.62865	1.21512	1.31446	1.47134	1.51686	1.28197	1.31706	1.42272	1.26535	1.13356	1.12786	1.1879	1.46094	1.04063	1.03855	1.05871	1.09987	1.15757	1.17091	1.32433	1.27659	1.27053	1.28065	1.4366	1.34116	1.1523	1.18087	1.43272	1.2322
6	1.68004	1.63757	1.64231	1.5111	1.58536	1.58232	1.19449	1.36145	1.50999	1.3778	1.2946	1.34717	1.38453	1.26223	1.09086	1.11489	1.15213	1.42931	1.04562	1.04272	1.02555	1.0694	1.13606	1.1726	1.29488	1.28313	1.26947	1.27259	1.4366	1.32428	1.18242	1.17991	1.36722	1.17581
8	1.54374	1.60293	1.64919	1.47665	1.54136	1.54144	1.13625	1.33068	1.43612	1.44171	1.37944	1.43225	1.3684	1.24074	1.04292	1.12611	1.17925	1.43839	1.06334	1.05858	1.02162	1.09702	1.11675	1.1339	1.29173	1.26171	1.22914	1.24679	1.40139	1.32184	1.11942	1.16794	1.36638	1.20614
10	1.59212	1.55374	1.64145	1.49122	1.46003	1.57284	1.14826	1.34707	1.26256	1.42753	1.18755	1.45515	1.36879	1.2604	1.01933	1.1089	1.12505	1.4261	1.06442	1.06707	1.01635	1.08412	1.14412	1.09543	1.31593	1.28764	1.16513	1.25167	1.38347	1.32566	1.17266	1.18356	1.33936	1.20878
12	1.34172	1.56171	1.59771	1.51144	1.44537	1.53036	1.15325	0.987985	1.24229	1.36104	1.21973	1.47516	1.31828	1.22251	1.01706	1.11946	1.15754	1.41403	1.02596	1.0684	0.98629	1.07533	1.09421	1.10945	1.32191	1.28587	1.13671	1.20853	1.35863	1.31652	1.15696	1.18597	1.34203	1.25337
14	1.2539	1.54046	1.52257	1.53865	1.43498	1.46672	1.07831	0.999441	1.1914	1.24088	1.28174	1.48892	1.3125	1.18714	1.00619	1.11617	1.10825	1.38975	1.03119	1.07974	1.00155	1.10533	1.07228	1.14424	1.30369	1.28822	1.10471	1.17359	1.33782	1.27058	1.20132	1.17084	1.3051	1.22534
16	1.19828	1.53844	1.31695	1.54484	1.52602	1.53351	0.926791	0.939864	0.92739	1.06515	1.20826	1.46275	1.27301	1.18671		1.09416	1.07172	1.4007	1.02146	1.06771	0.986237	1.09177	1.07582	1.12265	1.31716	1.28964	1.09268	1.17015	1.34501	1.25474	1.16724	1.10967	1.3063	1.24578
18	1.00193	1.5019	1.17962	1.49845	1.44207	1.45792	0.863917	0.961406		0.954587	1.1921	1.4631	1.24273	1.23863		1.07766	1.0446	1.40796	1.00419	1.07628	0.987234	1.09062	1.05781	1.12896	1.31293	1.33017	1.09146	1.17584	1.27316	1.11818	1.18848	1.14925	1.31573	1.23777
20	0.930637	1.40227	1.24386	1.37879	1.44681	1.461	0.879601	0.965927			1.08796	1.44131	1.23915	1.20868		1.08569		1.39482	1.01196	1.05672	0.97745	1.08178	1.06143	1.14309	1.18789	1.31634	1.09295	1.14963	1.22437	1.05038	1.17664	1.13593	1.32741	1.23474
22	0.91106	1.32758	1.17552	1.22955	1.41601	1.48485	0.895899				1.22058	1.32923	1.28087	1.17908		1.0959		1.32054	1.01984	1.05306	0.984258	1.07522	1.0365	1.14618	1.14675	1.33157	1.06981	1.13544	1.17189	0.946405	1.16567	1.15612	1.277	1.20812
24	0.928358	1.31917	1.17701	1.21496	1.39998	1.5132					1.14765	1.26212	1.22484	1.15775		1.08578		1.3376	1.03522	1.07522	0.981768	1.07839	1.03666	1.12772	1.15374	1.32852	1.05035	1.12748	1.09511	0.900634	1.152	1.15036	1.25606	1.21345
26	0.923281	1.22693	1.16157	1.27755	1.36618	1.47018					1.16332	1.29308	1.19814	1.13721		1.07608		1.33464	1.01504	1.07046	0.973593	1.05762	1.05446	1.14299	1.08476	1.2976	1.04481	1.10422	0.967337	0.88781	1.1172	1.10696	1.26626	1.22612
28	0.884296	1.21445	1.12934	1.21758	1.3518	1.42014					1.17103	1.25134	1.19403	1.0933		1.06191		1.34005	1.00743	1.04284	0.958686	1.06011	1.07211	1.12945	1.07003	1.29481	1.04949	1.07887	0.904791	0.9688	1.13691	1.12188	1.24037	1.22082
30		1.12532	1.04734	1.25041	1.32682	1.51947					1.13266	1.24319	1.21346	1.16549		1.03647		1.2927	0.969823	1.03916	0.985729	1.10002	1.04103	1.12666	1.1459	1.22894	1.07075	1.10446	0.961602	0.921405	1.07888	1.12089	1.26831	1.14141
32		1.15041	0.96479	1.21674	1.31308	1.52175					1.20906	1.25463	1.132	1.16319		1.02328		1.27609	1.02678	1.02833	0.961546	1.08771	1.0412	1.12467	1.14198	1.17713	1.03945	1.10221	0.952514	0.847689	1.05958	1.07447	1.17746	1.16968
34		1.07116	0.968555	1.1664	1.30873	1.54956					1.25114	1.22541	1.11519	1.18608		1.05449		1.26235	0.990312	0.990962	0.990555	1.07144	1.0344	1.10768	1.13211	1.2011	1.04708	1.06715	0.911596	0.802587	1.01117	1.0946	1.14747	1.20027
36			0.960017	1.17645	1.30703	1.54983					1.15859	1.27787	1.14821	1.1406		1.05849		1.28678	0.982452	0.993464	0.976709	1.0548	1.03468	1.06244	1.11074	1.16774	0.990228	1.10216	0.845818		0.953218	1.04883	1.12571	1.18353
38			0.921409	1.11364	1.32138	1.49656					1.13307	1.31373	1.15071	1.19883		1.06416		1.20766	0.874663	0.994631	0.965842	1.04156	1.06499	1.03346	1.0972	1.13635	1.04098	1.0969	0.824699		0.947966	1.06096	1.13438	1.16139
40			0.931408	1.07429	1.23014	1.46343					1.08208	1.26891	1.12677	1.14948		1.04685		1.24382	0.925306	0.990154	0.961585	1.03126	1.02635	1.02511	1.08615	1.12117	1.00566	1.08368	0.762185		0.958025	1.04815	1.10313	1.12283
42			0.903577	1.04547	1.24707	1.36243						1.26821	1.09002	1.13249		1.03844		1.19425	0.928272	0.965697	0.925736	1.00755	1.03741	1.08752	1.02696	1.09139	1.00927	1.05427	0.774697		0.937109	1.02173	1.05651	1.09033
44			0.893003	1.04341	1.21783	1.21438						1.24032	1.09215	1.13725		1.03624		1.15683	0.930964	0.973577	0.923459	1.03843	1.06082	1.04345	1.05611	1.09318	0.974202	1.04803	0.758041		0.909723	1.04129	1.06259	1.0777
46			0.908139	1.03406	1.19903	0.982804						1.24039	1.08876	1.11076		1.04381		1.20149	0.892651	0.97451	0.910371	1.01177	1.03032	1.05279		1.03352	0.958575	1.05225	0.818712		0.872445	1.01427	1.01712	1.10294
48			0.923914	0.977337	1.23129	1.08122						1.1781	1.10046	1.11006		1.03432		1.15963	0.912936	0.983859	0.915153	1.00097	1.01389	1.02557		1.08614	0.94413	1.06903	0.782469		0.84908	1.07217	0.972733	1.1237
50				0.957586	1.27868	1.05125						1.19314	1.08083	1.12073		1.03324					0.896694			0.998503
52					1.21226	1.02333						1.1584	1.07055	1.11458										0.994948
54					1.16968	1.00544						1.16178	1.09622											1.02819
56					1.10755	0.997009						1.1639	1.0839
58					1.15543							1.16476	1.06892
60					1.1142								1.05481
													1.04932
Fig. 5B
Time	Bleb 1	Bleb 2	Bleb 3	Bleb 4	Bleb 5	Bleb 6	Bleb 7	Bleb 8	Bleb 9	Bleb 10	Bleb 11	Bleb 12	Bleb 13	Bleb 14	Bleb 15	Bleb 16
-10	1.02354	1.03748	0.999135	0.999161	0.999541	1.00305	1.02421	1.02041	1.01421	1.02484	1.00917	1.00702	0.997348	1.03654	1.00846	1.00957
-8	1.02354	0.975717	1.00138	0.996055	0.998504	1.01784	1.00585	1.00199	1.03137	0.97282	1.00024	1.00036	0.997699	1.03127	1.02056	1.00971
-6	0.99713	0.963678	1.02376	1.02259	1.01012	0.979892	0.98624	0.985654	0.992434	1.03244	1.0036	1.00075	1.02119	0.965889	1.00691	1.0082
-4	0.975151	1.02805	0.981019	0.990653	0.996638	1.00495	0.98399	0.998479	0.975823	0.992049	0.99506	1.01508	1.01076	0.963266	0.990626	0.982386
-2	0.980644	0.995076	0.994699	0.991539	0.995201	0.99427	0.999707	0.993473	0.986167	0.977859	0.99193	0.976791	0.973	1.00304	0.973444	0.99014
0	1.00451	0.979363	0.988246	0.979878	0.995512	1.05749	1.01497	1.15062	1.0874	1.0942	1.0136	1.07919	1.00118	0.947064	1.01004	1.01174
2	1.01981	1.03494	0.98775	0.963883	1.05612	1.03589	0.99681	1.09121	1.04707	1.02595	1.01506	1.05577	1.03826	0.989272	1.01827	1.00934
4	1.08274	0.982163	1.00532	0.966025	1.01419	1.02899	1.02344	1.0483	1.05373	1.00578	1.00158	1.06459	1.02372	0.958005	0.997358	1.03404
6	1.02971	1.04116	0.975092	1.00704	1.03381	1.02814	0.995475	1.00931	1.06482	0.983685	1.00757	1.05249	1.00398	0.991399	1.01594	0.960108
8	0.945869	1.01628	0.962064	1.00204	1.01668	0.991569	0.992616	0.959424	1.0287	0.955208	1.01435	1.03106	0.975848	0.964694	1.00535	0.931562
10	0.992879	1.02243	0.994241	1.00854	1.00478	0.982619	0.997209	0.951473	1.07631	0.988361	0.996063	1.01572	0.983068	1.00581	1.0207	0.990151
12	1.04003	0.984814	1.00789	1.00779	1.00401	1.06722	0.983688	0.973095	1.03704	1.01697	1.00898	1.02166	0.958661	0.968721	0.999793	0.96254
14	0.994879	0.952916	0.986348	0.997941	1.00781	1.0059	0.97926	0.981241	1.02366	0.936191	0.97843	1.0336	0.984495	0.967395	0.969334	1.04249
16	1.01322	1.08302	1.04045	0.959549	1.02042	1.02811	1.05346	0.982067	1.02276	0.975948	0.955725	1.01041	0.952636	0.951562	0.994174	1.01529
18	1.00416	1.03152	0.970603	0.946366	1.0287	0.98435	1.03204	0.928072	0.979111	1.01256	0.94638	1.00603	0.981677	0.926362	0.944053	1.04863
20	1.06069	1.0387	0.974582	0.959431	1.00889	0.994986	1.02429	0.96524	0.992097	1.00054	1.01372	1.01292	0.931244	0.956848	0.969177	1.06287
22	1.03213	1.01611	0.955637	0.997551	0.965492	1.01645	1.01888	0.947638	0.952029		1.00776	1.03554	0.981037	0.943315	0.944617	1.00211
24	1.02925	0.993272	0.967416	0.97311	0.949246	0.984779	1.06032	0.957696	0.981503		1.02109	1.02295	0.925927	0.954946	1.03696	0.975489
26	0.916211	0.97734	0.954319	0.950009	0.954109	0.99031	1.01122	0.912644	0.985709		1.01195	1.03007	0.962438	0.946378	1.00203	0.974387
28	0.950384	0.996217	0.964699	0.947342	0.98245	0.993388	1.02027	0.902984	0.988831		1.02959	1.01751	0.962913	0.932621	1.00521	0.999313
30	0.913343	1.01062	0.934258	0.978075	0.937371	0.96998	1.04155	0.932681	0.973796		1.01614	1.02618	1.0168	0.95634	0.982061	0.999489
32	0.950331	0.952556	0.953488		0.927404
Fig. 5F
	Native	Native	Native	Native	Native	Native	Native	Native	Native	Native	R332H	R332H	R332H	R332H	R332H	R332H	R332H	R332H	R332H	R332H
Distance (a.u.)	Cell 1	Cell 2	Cell 3	Cell 4	Cell 5	Cell 6	Cell 7	Cell 8	Cell 9	Cell 10	Cell 1	Cell 2	Cell 3	Cell 4	Cell 5	Cell 6	Cell 7	Cell 8	Cell 9	Cell 10
1	1.38058	1.13917	1.54339	1.3337	1.19848	1.13828	1.71092	1.59945	1.37131	1.25915	0.56105	0.697613	1.12866	1.00465	0.945124	1.0031	0.817441	1.02178	1.07468	0.912488
2	1.53219	1.10497	1.57906	1.14669	1.23413	1.47905	1.61516	1.05089	1.51933	1.19908	0.773153	0.689568	1.09344	0.819647	0.986385	1.03769	0.831579	0.959696	1.08767	0.835698
3	1.42745	1.15207	1.38735	1.18825	1.22233	1.61892	1.38523	1.11271	1.57362	1.10749	0.752684	0.791941	0.938368	0.850487	1.01985	1.01896	0.819678	1.04339	0.993486	0.846062
4	1.3185	1.03654	1.11057	1.03613	1.13908	1.36966	1.13833	0.987235	0.950328	1.03538	0.996646	0.909911	0.971857	0.763906	1.00241	0.909358	0.899415	1.00233	0.993782	0.887665
5	1.19082	0.960641	0.827317	1.0609	1.10121	1.04228	1.05928	0.978902	1.02484	1.00438	1.02478	0.907568	1.00105	0.877906	0.89083	0.741074	0.904834	0.956232	1.17946	0.833883
6	1.35762	1.03779	0.958425	1.07182	1.05909	1.02576	0.949589	0.974981	0.99311	1.05986	1.05417	0.725026	1.04368	0.939692	0.727078	0.847068	0.952952	0.977684	1.17753	0.839042
7	0.997226	0.993772	1.05752	1.04648	1.0365	0.952748	0.936626	1.00374	0.914991	0.998899	0.992158	0.748193	1.01958	0.747767	0.835106	0.851097	0.928767	1.04265	1.02118	0.866104
8	1.04712	0.850635	0.96843	0.972988	1.09247	0.948256	0.897635	1.09035	0.981503	1.04608	0.965348	0.854066	0.911027	0.752874	0.836703	0.836388	0.920018	1.00759	0.938638	0.982754
9	0.931084	0.912133	0.802436	1.01842	1.10613	0.940009	0.914652	1.04327	0.962563	0.915947	0.984675	1.01383	0.935915	0.821543	0.8215	0.835713	0.965778	0.908984	0.85381	0.985805
10	0.91697	0.958954	1.10582	0.986713	1.1069	0.976256	0.969491	1.02347	0.961406	0.908521	0.843188	0.890794	0.921043	0.88818	0.82122	0.952835	0.977458	0.908612	1.00258	0.991337
11	1.07252	0.938556	1.09448	0.944418	1.12609	0.993359	0.947832	1.0316	0.928746	0.99882	0.873987	0.920554	0.910589	0.907716	0.946614	1.09059	0.912901	0.844396	0.920582	0.99221
12	0.770999	1.01492	0.845806	0.90468	1.06114	0.922542	0.914488	1.05066	0.928336	1.00532	0.894219	0.785482	0.911713	0.740789	1.07366	1.01772	0.959301	0.833434	0.966314	1.00883
13	0.877692	1.02757	1.09427	0.984596	1.02371	0.932799	0.915976	0.94172	0.930475	0.919797	0.935168	0.849093	0.949029	0.716851	0.995158	0.936172	0.857357	0.808491	0.848455	0.994269
14	0.934244	0.959371	1.00926	0.997066	1.02371	0.901798	0.959982	0.952943	0.912457	0.910451	0.776514	0.97839	0.900468	0.776877	0.921124	0.974681	0.841729	0.857373	0.885286	0.98952
15	0.947827	1.00449	0.970696	0.990842	0.992856	0.89827	1.04636	0.932849	0.895259		0.782065	1.02129	0.911131	0.896505	0.959817	0.928049	0.83847	0.911123	0.932552	0.971084
16	0.977291	1.01727	0.860171	1.00958	0.992856	0.892418	1.02078	1.03274	0.892582	0.916954	0.87286	1.15378	0.771823	0.802794	0.90909	0.84694	0.831229	0.800318	0.900639	0.918361
17	0.954228	0.990294	0.772302	1.0302	0.956381	1.03048	1.04202	1.11819	1.01156	1.00111	0.937966	1.11909	0.814176	0.869229	0.822784	0.847048	0.863828	0.651792	0.820015	0.866853
18	0.977938	0.968405	0.724713	1.00095	0.949838	0.928171	1.01308	1.03598	1.01899	1.03431	1.05063	1.14735	0.887164	1.04225	0.844154	0.987635	0.940236	0.644306	0.720686	0.936332
19	0.94526	1.0064	0.769982	1.06248	1.02411	0.950236	0.928655	0.916169	1.032	1.06426	1.0495	0.852369	0.722199	1.01932	0.97545	0.973879	0.892321	0.643754	0.665687	0.779336
20	0.959991	1.04114	0.776904	0.998077	1.12215	1.05852	1.04055	0.941995	0.953064	1.04876	0.931571	0.583849	0.8031	0.991113	0.959056	0.890922	0.915571	0.714531	0.688221	0.765232
21	0.832184	0.95961	0.803661	1.0297	0.912618	1.09139	1.08229	0.962078	0.897921	1.01475	0.779435	0.844751	0.848767	0.880961	0.852276	0.871679	0.87791	0.943538	0.592214	0.769664
22	0.869118	0.986375	0.882759	1.05361	0.94285	0.964793	0.750708	0.892321	0.977712	0.987266	0.886771	1.16799	0.659157	0.938996	0.867273	0.937906	0.943637	1.05671	0.752134	0.700833
23	0.836589	0.988269	0.949977	0.975762	0.740576	0.922683	0.874005	0.942013	0.909103	0.95973	1.13142	1.29354	0.843	1.11715	0.934279	0.981381	1.07611	1.17609	1.01158	0.843112
24	0.886793	0.995733	0.974765	0.959727	0.739199	0.867333	0.858848	0.930688	0.91988	0.959286	1.10917	1.30363	1.32011	1.20547	0.975527	1.0776	1.24575	1.22084	1.20713	1.24325
25	0.878443	0.994096	1.04998	1.02624	0.83696	0.866466	0.720547	0.980504	0.976516	0.99472	1.26832	1.43939	1.3689	1.36488	1.08527	1.2349	1.32527	1.35535	1.39943	1.28449
26	0.827085	0.928877	1.07658	0.798781	0.824119	0.90421	0.775222	0.975965	0.920707	0.944604	1.33888	1.12157	1.36605	1.43818	1.23956	1.31773	1.29876	1.40406	1.43363	1.30358
27	0.875242	1.0171	1.16847	0.736844	0.824838	0.940952	0.876708	0.882489	0.902303	0.970242	1.3288	1.23188	1.31045	1.43746	1.30869	1.26584	1.26325	1.36302	1.27993	1.31263
28	0.784468	1.02446	0.871265	0.830343	0.847198	0.865509	0.829428	0.866483	0.928812	0.877681	1.27954	1.38033	1.25418	1.41476	1.30731	1.2467	1.30784	1.3053	1.24146	1.33516
29	0.872516	0.994159	0.76995	0.883818	0.909897	0.69737	0.951647	0.896042	0.93653	0.932176	1.40347	1.4614	1.18048	1.41183	1.3276	1.32749	1.25248	1.31248	1.11848	1.39372
30	0.902409	0.988697	0.626244	0.92102	0.869145	0.879472	0.873946	0.851577	0.87405	0.924981	1.42186	1.20259	1.2559	1.39738	1.32038	1.31353	1.28176	1.34743	1.22522	1.3874
Fig. 5G
Time	Bleb 1	Bleb 2	Bleb 3	Bleb 4	Bleb 5	Bleb 6	Bleb 7	Bleb 8	Bleb 9	Bleb 10	Bleb 11	Bleb 12	Bleb 13	Bleb 14	Bleb 15	Bleb 16	Bleb 17	Bleb 18	Bleb 19	Bleb 20	Bleb 21	Bleb 22	Bleb 23	Bleb 24	Bleb 25	Bleb 26	Bleb 27	Bleb 28	Bleb 29	Bleb 30
-10	1.00875	1.00123	0.989023	1.00737	1.00016	0.998547	1.02132	1.01019	0.995881	1.01233	1.01124	1.03011	1.0306	0.994529	1.01386	0.992964	0.999897	0.96557	0.988989	1.05615	1.00628	1.02133	0.999053	1.01791	1.02796	1.01607	0.99701	1.00128	1.02457	1.02457
-8	0.988724	1.0158	0.983542	0.984911	0.979901	1.01057	1.01358	1.01119	0.999847	0.993891	1.00743	1.00696	1.00606	0.984849	1.00333	0.998733	0.987864	0.984289	1.02215	1.14519	0.995564	1.01022	1.00034	1.00509	1.01638	1.00721	1.00134	0.996695	1.00787	1.00787
-6	0.990173	1.00441	0.985485	0.996134	0.999591	0.987165	0.984609	0.984071	1.00451	0.99977	1.00684	0.9768	1.00223	1.00304	1.00442	0.991634	1.01549	1.0332	1.03052	0.988128	1.00609	0.988561	1.00497	0.997168	0.999484	0.999501	1.00736	0.995607	1.01218	1.01218
-4	1.00969	0.987188	1.02832	0.999842	1.00561	0.981731	1.00874	1.00413	1.01272	1.01776	0.961926	0.987537	0.977384	1.00727	0.976465	0.995542	0.994629	0.985618	0.970015	0.973287	0.994433	0.996458	1.01211	0.998979	0.991483	0.997107	0.99271	0.995201	0.976751	0.976751
-2	1.00267	0.991377	1.01363	1.01174	1.01474	1.02199	0.971749	0.990426	0.987041	0.976249	1.01257	0.998588	0.983722	1.01031	1.00193	1.02113	1.00212	1.03132	0.988332	0.83725	0.997627	0.983427	0.983532	0.980851	0.964691	0.98011	1.00158	1.01122	0.978631	0.978631
0	0.993702	0.963019	0.896894	0.897597	1.05358	0.930275	1.09563	0.990586	1.19041	1.04771	1.03351	1.08332	1.05283	0.969891	0.974151	0.946023	0.930357	0.979385	0.977286	0.920109	1.01276	1.02286	1.0786	1.02332	1.05365	0.977216	1.02012	1.05381	0.967798	1.04802
2	1.00387	0.956736	0.993352	0.928464	1.04607	0.971053	1.12653	1.00656	1.15201	1.04493	1.04633	1.07728	1.04034	1.0462	1.04496	0.936199	0.971282	1.06863	0.924349	1.14395	1.01732	1.09999	1.08847	1.01657	1.0548	1.05569	1.0131	1.05556	1.02011	1.03358
4	0.980642	0.961633	1.01993	0.946515	1.08515	1.026	1.10989	1.00402	1.15699	0.997012	1.04529	1.12153	1.0514	1.02778	1.05809	0.923259	0.963378	1.01353	0.924909	1.11427	1.0236	1.11675	1.03962	1.02477	1.05745	1.04034	1.00753	1.04383	0.98693	0.99631
6	1.00568	0.966901	0.994633	0.96994	1.03821	1.02089	1.12065	1.00358	1.17698	1.07341	1.03887	1.1073	1.07127	1.03864	1.06831	0.886182	0.995664	0.973246	0.820366	0.861984	1.01862	1.09768	1.03801	1.03909	1.03748	0.998961	0.993255	1.0617	1.00025	0.954179
8	1.01812	0.986342	0.977585	0.970334	1.07808	1.02017	1.05586	1.00606	1.12367	1.04487	1.06074	1.05793	1.03689	1.02943	1.08385	0.951683	1.0055	0.977629	1.01768	0.958447	1.00227	1.10422	1.01358	1.01263	1.05041	1.01285	1.01001	1.04165	0.99614	0.921141
10	0.980525	0.965512	0.97906	0.989121	1.06505	1.01916	1.0533	0.994971	1.11126	1.04515	1.05277	1.05184	1.05367	1.01979	1.06453	0.927399	0.996727	0.992832	1.11918	1.25402	1.00746	1.09714	1.05878	1.00141	1.02613	1.01612	1.0121	1.03147	0.997123	0.93328
12	0.978123	0.974746	0.980044	1.01753	1.07617	0.920144	1.04717	1.00612	1.10805	1.03258	1.0496	1.05393	1.05262	1.02478	1.05219	0.91768	1.00252	1.00769	1.09127	1.08212	1.00673	1.08328	1.05111	0.985046	1.01696	1.00829	1.01476	1.03132	0.955826	0.90803
14	0.961149	0.952678	0.950746	0.98094	1.08129	0.980145	1.04507	1.03445	1.1122	1.03967	1.02397	1.05027	1.04542	1.02544	1.04817	0.923647	1.01175	1.01254	1.10107	0.892901	1.00162	1.08772	1.055	0.96725	1.0373	1.02045	0.997549	1.03156	0.991756	0.880356
16	0.959331	0.97787	0.930938	1.01844	1.03674	0.957471	1.02909	1.06145	1.11788	1.03708		1.07113	1.0491	1.00698	1.05705	0.948929	0.987196	0.986848	1.07917	0.951026	1.01406	1.08886	1.05072	0.979663	1.03688	0.98429	0.991849	1.01856	0.967929	0.86042
18	0.952833	0.960278	0.935657	1.02243	1.06016	0.968813	1.03213	1.05085	1.09922	1.05688		1.06729	1.04169	0.986306	1.06552	0.915906	1.00495	0.980332	1.09354	0.920109	0.997406	1.06659	1.06527	0.971422	1.02374	1.01518	1.00872	1.01127	0.937075	0.870273
20	0.9461	0.9641	0.942353	1.00457	1.06109	0.950734	1.05136	1.0434	1.10192	1.05723		1.04352	1.04192	0.976181	1.05202	0.948995	0.997058	0.977456	1.06858		1.00686	1.06461	1.06497	0.964971	1.01138	1.0312	0.999077	1.0092	0.921431	0.871572
22	0.953207	0.955917	0.891476	1.02848	1.07783	0.968873	1.05181	1.04734	1.0847	1.03511		1.05209	1.0321	0.99555	1.03158	0.920269		0.932398	1.0584		0.991921	1.07325	1.04701	0.995254	1.02677	1.00269	0.999245	1.0229		0.871572
24	0.947199	0.976499	0.877194	1.03668	1.05351	0.986297	1.01231	1.01883	1.10606	1.06178		1.01906	1.0359	0.991299	1.06529	0.934651		0.9383	1.05518		1.01401	1.07495	1.03696	0.992967	1.02904	1.01063	0.995568	1.00832
26	0.963541	0.970578	0.844136	1.0281	1.05968	0.972977	1.0005	1.02286	1.06847	1.00885		1.02547	1.02547	1.00009	1.04765	0.940057		0.911295	1.09639		0.990281	1.07296	1.0407	0.999939	1.02072	0.995311	1.00462	1.00157
28	0.9613	0.964125	0.819299	1.0153	1.05585	0.988364	0.985931	1.01245	1.05746	0.957932		1.03175	1.01999	0.979029	1.03926	0.928569		0.894189	1.05863		0.989628	1.07142	1.04687	0.97743	1.01275	0.996611	0.998559	1.00899
30	0.955623	0.952439	0.870587	1.01529	1.06038	0.994347	0.989982	0.980782	1.02812	0.992858		1.04218	1.0138	0.970045	1.02419	0.914206		0.995403	1.0659		0.993672	1.06453	1.03051	0.962605	0.995226	0.974091	1.00401	1.00439
32	0.93458	0.952162	0.879536	1.04554	1.04879	0.96741	0.969501	0.966837	1.07028	0.968888		1.06657	1.02436	0.967789	0.99103	0.927841		0.970222	1.03913		0.99893	1.06622	1.02673	0.929269	0.992206	0.986236	0.997781	1.00387
34	0.973241	0.954387	0.894427	1.04869	1.03059	0.988386	0.972937	0.95708	1.03326	0.988408		1.00685	1.01307	0.982924	0.979558	0.913923		0.993878	1.01918		0.988789	1.05314	1.03118		1.00267	0.987985	0.992392	1.00253
36	0.986275	0.962579	0.906877	1.0301	1.04356	0.99356	0.95817	0.967157	1.03735	0.976926			1.01457	0.982376	0.977696			0.969691	1.04188		0.986337	1.06422	1.02189		1.00339	0.985486	1.01806	0.990518
38	0.992841	0.966361	0.884173	1.03104	1.03313	0.998516	0.98088	0.948077	1.00843	0.945862			0.998024	0.970618	0.979003			0.983847	1.03958		1.00738	1.04885	1.01881		0.993312	0.973926	1.00068	1.00411
40	0.99027	0.950661	0.891788	1.04894	0.99571	0.98578	0.999268	0.975326	1.02828	0.911666			0.998701	0.985674	0.940454			0.969518	0.990607		0.998634	1.04597	1.01743		0.988377	0.977964	1.00517	1.00765
42	0.997693	0.95473	0.942888	1.04042	1.01781	0.967924	0.939897	0.944063	1.02922	0.935881			1.02362	0.972418	0.937711			0.941796	1.02578		0.973802	1.03348	1.01834		0.987006	0.959159	0.991366	1.00881
44	0.988143	0.937376	0.917178	1.03538	1.00241	0.96795	0.966897	0.896931	1.0064	0.905645			1.00125	0.9646	0.924177			0.936817	1.01675		0.9812	1.0385	1.01141		0.972061	0.950832	0.98276	1.00928
46	0.938777	0.958069	0.940221	0.985097	1.00013	0.930641	0.955984		0.997376				1.00892	0.925368	0.924659			0.950019	0.994473		0.98584	1.02062	1.01205		0.962102	1.00149	0.974097	0.995684
48	0.940437	0.949851	0.945367	1.02474	0.998127	0.939541	0.94731		1.00518				1.00556	0.925807	0.924384			0.953078	0.962753		0.972416	1.02062	1.00695		0.964892	0.983522	0.986713	1.00178
50
52
54
56
58
60

## Sheet: Figure 6
Fig. 6C
Time	Cell 1	Cell 2	Cell 3	Cell 4	Cell 5	Cell 6	Cell 7	Cell 8	Cell 9	Cell 10	Cell 11	Cell 12	Cell 13	Cell 14	Cell 15	Cell 16	Cell 17	Cell 18	Cell 19	Cell 20		Cell 1	Cell 2	Cell 3	Cell 4	Cell 5	Cell 6	Cell 7	Cell 8	Cell 9	Cell 10	Cell 11	Cell 12	Cell 13	Cell 14	Cell 15	Cell 16	Cell 17	Cell 18	Cell 19
0															0.939629	0.9835	1.03008	0.983708	0.996551	1.00022										0.979321	0.977741	1.00433	0.948452	1.01684	1.00496	1.00766	1.00952	1.01195
10															1.00495	0.999966	1.02276	1.0221	0.977558	0.99917		1.0056	1.00668	0.992251	0.973963	0.996684	1.02329	1.00238	1.01059	0.936211	1.04915	0.967907	1.00188	0.992703	0.996573	0.947936	0.991019	0.998945
20	0.952576	0.997342	0.943903	0.972967											1.02771	1.00348	0.943067	1.00928	1.00392	1.00455		1.02737	1.02976	1.03671	0.997078	1.00857	1.01562	0.996728	1.00455	0.956874	1.01767	0.946076	1.05941	1.06447	0.962708	0.920127	0.998624	0.973149
30	0.972652	0.98328	0.934401	0.968923			0.968219	0.959889	0.991154	0.987365	0.994806	0.973365	0.970468	0.957375	1.02771	1.01305	1.0041	0.984914	1.02197	0.996065		1.03827	1.02774	1.00305	1.02442	1.01038	1.01413	0.994666	0.984864	0.985868	1.01814	0.978217	1.03221	0.997344	0.963988	0.833339	0.962839	0.980655
40	0.978975	0.981292	0.962758	0.971529	0.987139	0.999331	0.993729	0.967846	0.992598	0.994024	1.01084	0.995748	0.992087	0.988079	1.06633	1.00955	0.948603	0.979509	1.01267	1.00049		0.928762	0.935819	0.967985	1.00455	0.984359	0.94696	1.00623	0.975487	0.96301	0.931364	0.987825	0.868182	0.957969	0.951197	1.00859	0.898162	0.945648
50	1.03591	0.978403	1.08309	1.03322	0.998498	1.0108	1.02193	1.02633	1.0116	1.01067	0.992472	1.01883	1.00966	1.02109	1.11826	1.00727	1.00701	0.921144	0.975566	0.962313		0.874918	0.868045	0.93999	0.995987	1.06485	0.923426	1.02408	0.983258	0.908013	1.00557	0.885874	0.831202	1.16197	0.94472	0.9326	0.850881	0.877361
60	1.04741	0.992124	0.995848	1.02991	1.01436	0.989871	1.01612	1.04593	1.00465	1.00794	1.00188	1.01205	1.02778	1.03345	1.10022	0.985779	1.47954	1.05631	1.30746	0.937611		0.880154	0.914411	1.03764	0.958	1.08865	0.97554	0.995117	1.05036	0.943511	1.00675	0.959036	0.904454	1.00337	1.02933	0.996275	0.836862	0.848161
70	1.01248	1.06756	1.08	1.02345	1.35161	1.33638	1.0516	1.15559	1.00993	1.01668	1.03034	1.03189	1.11249	1.18316	1.10408	0.952854	1.12042	0.92607	2.16494	0.940299		0.911064	0.892612	0.994785	0.95541	1.09017	0.978992	1.00802	1.04277	0.936791	0.973996	0.931802	0.81003	1.08014	1.03338	0.999568	0.794409	0.813831
80	1.03289	1.14359	1.09731	1.03753	1.30135	1.31172	1.17233	1.02852	1.03463	1.03136	1.03492	1.17159	1.08512	1.14186	1.04998	0.949706	1.09488	0.909751	1.80821	0.931933		0.935117	0.876572	0.977688	0.951848	1.08138	0.985195	1.00833	1.06597	0.940846	0.96439	0.918045	0.71167	0.949848	1.00408	0.911321	0.829041	0.88524
90	1.05661	1.19719	1.07074	1.04089	1.22141	1.31723	1.21332	1.12943	1.06262	1.09782	1.0397	1.22626	1.0703	1.12417	1.09915	1.08221	1.10537	0.872667	1.72075	0.968605		0.947838	0.888982	0.965678	0.976118	1.07375	0.966616	1.0668	1.00415	0.955101	0.980352	1.00194	0.742627	0.923558	0.837475	0.904744	0.798419	0.8575
100	1.07909	1.21373	1.13299	1.04308	1.1957	1.27895	1.1857	1.13051	1.06862	1.15226	1.04095	1.174	1.0662	1.11011	1.05396	1.02839	1.10132	1.1008	1.83482	1.02771		0.938593	0.874451	0.987464	0.992865	1.08247	0.950448	1.08887	1.00245	0.996538	0.969802	0.923855	0.737058	0.884604	0.875554	0.885935	0.836618	0.938119
110	1.16837	1.24526	1.19675	1.05748	1.15249	1.25658	1.18747	1.16496	1.09026	1.14533	1.04639	1.18419	1.04284	1.09633	1.04459	1.13455	1.07675	1.0351	1.77981	1.12229		0.955932	0.841044	0.955681	0.951314	1.07794	0.930944	1.04553	0.997207	1.01887	0.981074	1.01139	0.711076	1.239	0.944902	0.94862	0.863449	0.921205	1.00876	1.03356
120	1.16671	1.31893	1.19081	1.05805	1.15119	1.21053	1.17056	1.12425	1.08495	1.12811	1.03907	1.16532	1.05524	1.0831	1.06509	1.13527	1.08536	1.04356	1.66178	1.11801		0.95861	0.946172	0.946494	0.939041	1.08565	0.935928	1.0953	0.987321	1.01802	0.967552	1.0021	0.701946	1.41823	0.88381	0.950523	0.866472	0.900225	1.00281	0.978605
130	1.07936	1.35699	1.17934	1.04881	1.13102	1.24061	1.14014	1.12756	1.08008	1.11272	1.03822	1.12966	1.04434	1.02997	1.06008	1.13277	1.00797	0.96416	1.69673	1.1198		0.974134	0.915562	0.897807	1.01262	1.07873	0.913656	1.08967	1.00481	0.979594	0.915801	0.978025	0.637585	1.41555	1.00056	0.962626	0.776437	0.936912	0.988429	0.987836
140	1.04472	1.32334	1.17017	1.05264	1.13357	1.2382	1.13154	1.11598	1.06731	1.10439	1.04816	1.11833	1.06214	0.918465	1.03779	1.12196	0.997596	1.09212	1.61181	1.14619		0.972561	0.877693	0.918961	1.05035	1.07517	0.901969	1.07483	1.00016	0.892364	0.918463	0.966828	0.717758	1.22265	0.95202	1.01708	0.865983	0.881128	0.950776	1.01346
150	1.04843	1.31353	1.15919	1.04158	1.13424	1.22913	1.10636	1.09479	1.08116	1.11658	1.04431	1.09833	1.0561	0.935933	1.02443	1.08377	1.00247	1.09715	1.37358	1.17498		0.990781	0.90132	0.944863	1.01477	1.07411	0.89179	1.07125	0.946406	0.909657	0.936929	0.982019	0.694078	1.20722	0.914665	1.00003	0.948523	0.911843	0.829927	1.00544
160	1.05001	1.34505	1.14997	1.04716	1.11567	1.21581	1.09822	1.09855	1.08337	1.10113	1.04074	1.08445	1.05618	0.947997	1.0601	1.11352	1.04052	1.12006	1.67145	1.23672		0.984812	0.90102	0.959063	1.01509	1.06567	0.944405	1.06746	0.991197	0.909053	0.995068	0.940801	0.721618	1.25901	0.936835	1.0265	0.95684	0.92931	0.864956	1.10813
170	1.05022	1.35469	1.14975	1.03797	1.11948	1.20311	1.08856	1.07811	1.07041	1.10258	1.03066	1.07465	1.03015	0.941235	1.12904	1.11918	1.04797	1.07801	1.58588	1.1657		0.936604	1.03383	0.953756	0.971607	1.02395	0.927033	1.03311	0.97403	0.983323	0.958807	0.956082	0.698681	1.25236	0.876623	1.03311	0.991079	0.978877	0.825287	1.17832
180	1.08006	1.33766	1.15917	1.03471	1.12595	1.20948	1.07444	1.06379	1.07015	1.0976	1.02947	1.05762	1.0509	0.943676	1.11273	1.13208	1.03584	1.09297	1.50323	1.1197		0.973693	1.02379	0.939704	0.969521	1.07264	0.933231	1.04985	0.996035	0.955	1.01791	0.903685	0.690143	1.26787	0.842503	1.01677	0.987784	0.9898	0.8266	0.8805
190	1.12521	1.30215	1.1791	1.03406	1.09203	1.20268	1.07612	1.02395	1.07514	1.08891	1.01926	1.05678	1.05579	0.964556	1.12169	1.12152	1.04091	1.1354	1.45272	1.14177		1.00308	0.956568	0.919035	0.941953	1.08211	0.899507	1.02223	1.02816	0.98872	1.00117	1.16554	0.684205	1.22174	0.877418	1.03582	0.96835	0.930392	0.823991	0.825856
200	1.08195	1.32499	1.20841	1.03291	1.11355	1.19556	1.07908	1.05128	1.10332	1.06583	1.03206	1.05911	1.05838	0.983987	1.10905	1.09893	1.04577	1.13876	1.41967	1.11369		0.999494	0.905303	1.02149	0.943249	1.0995	0.88075	0.992258	1.00324	0.975918	0.963321	1.10405	0.661711	1.20508	0.872564	0.798927	0.957169	0.991149	0.763847	0.816141
210	1.05032	1.32075	1.22513	1.02425	1.10507	1.19289	1.066	1.04413	1.08717	1.04043	1.03495	1.04488	1.05013	0.988345	1.10439	1.12111	1.05892	1.10373	1.42643	1.06109		1.01022	0.932205	1.01393	0.929516	1.11278	0.851762	0.943535	1.0067	0.943904	0.950146	0.966161	0.747673	1.06661	0.94076	0.757668	0.925705	0.927288	0.850394	0.883171
220	1.03098	1.32671	1.22579	1.02761	1.09678	1.19979	1.06027	1.04424	1.09898	1.05052	1.02729	1.04352	1.04848	0.958909	1.16512	1.16752	1.03085	1.13239	1.3698	1.08364		1.0164	0.921292	1.03346	0.932669	1.12754	0.878751	1.00462	0.98528	0.991922	0.908412	1.00258	0.696007	1.17365	0.933873	0.881179	0.952292	0.968534	0.839976	0.927854
230	1.1097	1.33442	1.13969	1.05247	1.10464	1.20017	1.04629	1.08586	1.09499	1.04547	1.03442	1.03274	1.04401	0.958362	1.14909	1.13958	1.06143	1.05626	1.39114	1.06209		1.00718	0.931795	1.06898	0.949862	1.10285	0.857843	1.00851	0.991823	0.989851	0.839579	0.918092	0.783211	1.16701	0.949412	0.879466	0.972363	0.983675	0.790774	1.06602
240	1.01233	1.27403	1.20052	1.02581	1.07396	1.2103	1.04183	1.13363	1.10696	1.05586	1.02344	1.02743	1.0436	0.987209	1.16005	1.10621	1.04401	1.09652	1.37155	1.09167		0.992739	0.920391	1.07235	0.932111	1.11701	0.861846	0.988152	1.01031	0.976469	0.863684	0.97221	0.748609	1.19443	0.943976	0.909905	1.02609	0.879806	0.805503	0.994805
250	0.999964	1.28138	1.19779	1.02259	1.08485	1.34679	1.03672	1.11592	1.084	1.04242	1.01379	1.02036	1.05425	0.998753	1.16786	1.0938	1.0716	1.05168	1.37523	1.06956		0.984374	0.876013	0.9661	0.940758	1.0944	0.87406	0.960388	0.971494	0.99798	0.841288	1.06949	0.778554	1.2152	0.969746	0.901679	0.96658	0.965845	0.84306	1.00441
260	0.998733	1.2769	1.18378	1.01942	1.09618	1.20349	1.02789	1.11087	1.06491	1.06071	1.00846	1.01453	1.03939	1.01346	1.17792	1.12861	1.07026	1.07367	1.4539	1.06753		0.998432	0.880722	1.00991	0.958076	1.10293	0.921396	0.998174	1.00226	0.981353	0.801332	1.08596	0.758122	1.19859	0.97309	0.887506	0.981643	0.999968	0.883347	0.998376
270	0.986643	1.32904	1.21778	1.01927	1.071	1.18545	1.0365	1.11756	1.05101	1.06063	1.01381	1.01869	1.05558	1.03319	1.10121	1.06543	1.07604	1.13375	1.62289	1.04298		0.976707	0.872261	1.02954	0.954084	1.10947	0.935006	0.976358	0.968281	0.94482	0.834094	1.05025	0.723599	1.17331	0.979412	0.907051	0.953329	0.998536	0.855753	1.19234
280	0.982545	1.34885	1.20222	1.0164	1.08028	1.21106	1.02479	1.1436	1.05647	1.03619	1.01115	1.01163	1.0534	1.0247	1.10338	1.05102	1.0612	1.10157	1.7709	1.06572		0.987646	0.859436	0.977964	0.970406	1.09064	1.09132	0.981776	1.00422	0.94828	0.857916	1.07531	0.68027	1.16418	0.956228	0.877469	0.897377	1.01615	0.816019	0.813784
290	0.977825	1.31455	1.19611	1.02032	1.05328	1.18323	1.02715	1.14078	1.07107	1.07235	1.01786	1.01377	1.05468	1.02267	1.13519	1.0414	1.0397	1.14006	1.61636	1.04926		0.998407	0.946523	1.05639	1.01319	1.07664	1.15227	1.00798	0.940335	0.89615	0.839436	1.07049	0.755225	0.930843	0.946678	0.85928	0.825282	1.01009	0.803943	1.19504
300	0.979583	1.32643	1.20957	1.01615	1.06165	1.16507	1.02747	1.15438	1.07006	1.05455	1.01451	1.00842	1.0473	1.02911	1.1915	1.02055	1.00398	1.18859	1.484	1.02258		1.00572	0.916356	1.05223	1.0178	1.06221	0.816847	0.961378	0.940452	0.870727	0.894779	0.978633	0.813584	1.07543	0.937362	0.8603	0.88781	0.983266	0.749122	1.08407
310	0.979556	1.29828	1.20481	1.01911	1.0507	1.17244	1.02237	1.16552	1.06513	1.00933	1.00933	1.00736	1.04463	1.02862	1.22511	1.03186	1.04861	1.12754	1.37055	1.01046		0.997214	0.976088	1.06519	1.01008	1.06188	0.797483	0.937044	0.911917	0.931178	0.834575	0.891205	0.727319	1.24354	0.920458	0.8603	0.871292	0.981939	0.761361	0.989223
320	0.997746	1.3417	1.20773	1.01801	1.05768	1.17333	1.02429	1.1295	1.0588	1.0139	1.00764	1.00845	1.04295	1.03574	1.21193	1.03196	1.10378	1.10536	1.3617	1.00364		1.01617	0.971975	1.20727	1.00263	1.06533	0.810049	0.920246	0.933512	0.94191	0.878053	1.00298	0.793897	1.04835	0.971853	0.842085	0.900212	0.98496	0.758147	0.918936
330	0.996204	1.27043	1.20501	1.01622	1.05246	1.18695	1.02567	1.14514	1.07421	1.04951	1.00516	1.00663	1.03106	1.03669	1.25439	1.03196	1.10832	1.14118	1.43237	1.09154		1.00731	0.945433	1.07874	0.986813	1.0585	0.818612	1.02691	0.935534	0.941963	0.889465	0.977751	0.821732	1.03067	0.964703	0.853904	0.882614	0.984827	0.97125	1.05467
340	0.992708	1.30818	1.1939	1.01594	1.04005	1.20131	1.02495	1.12788	1.0713	1.04062	0.998735	1.01044	1.03623	1.04078	1.17915	0.979024	1.07464	1.1042	1.36367	1.09448		1.02487	0.933038	1.04738	0.948438	1.07244	0.800864	1.03727	0.932755	0.938191	0.940003	0.935248	0.799666	1.15712	0.973306	0.810174	0.883393	0.984739	0.94915	1.00795
350	0.992708	1.2423	1.18662	1.0222	1.06331	1.19835	1.02433	1.13538	1.06196	1.02391	1.00246	1.00951	1.02703	1.0251		0.992992	1.08617	0.979652	1.34781	1.09041		1.01981	1.00294	1.02589	0.991513	1.0739	0.790183	0.96025	0.93884	0.946957	0.948581	0.933364	0.811795	1.1824	0.969997	0.819497	0.833337	0.928006	0.85798	1.09707
360	0.997476	1.25574	1.18372	1.01904	1.06498	1.19185	1.01641	1.14519	1.08644	1.03341	1.00402	0.999694	1.03018	1.01693		1.05899	1.08443	1.03133	1.21074	1.07639		1.02535	0.998138	1.05278	0.996451	1.08112	0.757681	0.877241	0.934548	0.922479	0.933179	1.00572	0.631377	1.21704	0.96899	0.799043	0.882947	0.931133	0.818059	1.1026
370	1.00162	1.30452	1.19059	1.01881	1.06516	1.21428	1.0166	1.17551	1.09695	1.04223	0.998921	1.00125	1.03285	1.01377		1.0478	0.990019	1.07261	1.23965	1.06771		1.02295	0.949361	1.0489	0.999703	1.09143	1.02001	0.845242	0.95272	0.923787	0.94841	0.978633	0.740091	1.0951	0.969401	0.912999	0.892542	0.919727	0.915649	0.951361
380	1.0094	1.31058	1.20779	1.02302	1.09125	1.20771	1.01814	1.24412	1.08153	1.03	1.00858	0.987794	1.03265	1.02008		1.03027	1.08908	1.02804	1.04171	1.09865		1.02651	0.994659	1.03666	0.972771	1.09004	0.952447	0.857068	0.975407	0.8673	0.995022	0.891205	0.788571	1.0115	0.965972	0.791197	0.856187	0.937281	0.889986	0.882283
390	1.00168	1.28751	1.22824	1.0305	1.08414	1.22879	1.01704	1.28174	1.07364	1.0214	1.00139	0.989492	1.03067	1.02141		1.04902	1.04085	1.01525	1.06343	1.13481		1.02596	0.936466	0.979305	0.954914	1.07134	0.971826		0.973025			1.00298							0.905239	0.927998
400	1.00044	1.23794	1.21384	1.02772	1.11235	1.29506	1.01343	1.227	1.07022	1.01557	1.00243	0.988928	1.03585	1.01237								1.01083	1.01834	1.00117	1.06701	1.07519	0.986821		0.966959										0.901818	0.692374
410	1.01867	1.22639	1.23252	1.02822	1.0879	1.31492	1.02115	1.18769	1.07593	1.01367	1.00646	0.987773	1.02986	1.02018								1.03112	0.99199	1.03734	1.05596	1.05981	0.911598		0.976771										0.926055	0.920245
420	1.01197	1.25093	1.23784	1.03112	1.10073	1.34444	1.01986	1.18198	1.07016	1.00574	1.00897	0.997883	1.038	1.01362															0.976771										0.851422	0.97422
430					1.09221	1.2963	1.011	1.2006	1.07104	1.02303	1.0049	0.990697	1.04519	1.01221																									0.793253	0.947939
440					1.10417	1.2931																																	0.874115	0.954082
450																																							0.819851	0.904036
460																																							0.846786	0.884703
																																							0.868479	0.898397
																																							0.899282	0.884703
Fig. 6E																																							0.941093	0.915113
	Steady State	Aspiration																																					0.892334	0.807067
Cell1	0.93818	1.25232
Cell2	0.965277	1.19086
Cell3	1.02576	1.10251
Cell4	0.975744	1.15593
Cell5	1.02893	1.46383
Cell6	1.002	1.06845
Cell7	1.00941	1.42298
Cell8	1.00652	1.14403
Cell9	0.988017	1.01732
Cell10	0.975521	1.19124
Cell11	1.066	1.39994
Cell12	1.01272	1.34419
Fig. 6H
Time	Bleb 1	Bleb 2	Bleb 3	Bleb 4	Bleb 5	Bleb 6	Bleb 7	Bleb 8	Bleb 9	Bleb 10	Bleb 11	Bleb 12	Bleb 13	Bleb 14	Bleb 15	Bleb 16	Bleb 17	Bleb 18	Bleb 19	Bleb 20	Bleb 21	Bleb 22	Bleb 23	Bleb 24	Bleb 25	Bleb 26	Bleb 27	Bleb 28	Bleb 29	Bleb 30
-30	0.959359	1.07028	0.987704	0.803625	1.0225	1.09864	0.974566	1.01268	0.988735	0.952531	1.00025	1.01345	1.03944	0.981368	0.98118	1.00661	1.00752	1.00424	0.887514	1.05701	1.03036	1.04198		0.99716	1.05393	0.994456	0.954587	0.980353	0.989756
-25	1.0126						1.0118	1.08768	1.01601	0.920404	0.979501	1.00238	1.09078	1.03488	0.963695	0.940286	0.994646	1.0155	0.969998	1.02286	0.985715	0.985779		0.98788	1.02279	1.04578	0.991962	1.01895	0.899656	0.944256
-20	0.992749						0.999693	1.0719	1.03036	0.935757	1.02334	1.01458	1.02738	0.973476	0.983567	1.01812	1.00554	0.962067	0.980014	0.983391	0.974601	1.05871		0.928828	1.01561	0.989428	0.989953	1.0174	1.02209	0.902419
-15	1.0236						0.97629	1.07628	0.970838	1.05369	0.984668	0.996984	0.97587	0.985131	0.983962	0.975373	0.977377	1.00501	0.963382	0.992182	0.974853	1.0048		1.01566	0.912996	0.990126	1.02653	1.05547	1.00786	0.958131
-10	1.04751						0.999604	1.06527	0.959805	1.03327	1.00753	1.0196	0.90841	0.995135	0.988324	1.03969	0.977516	0.97216	1.07228	0.982392	0.996808	0.987576	0.796134	1.03371	0.967763	0.976869	1.04501	0.967681	1.03456	0.88249
-5	1.03414						0.989512	1.0666	1.03426	1.10435	1.00471	0.953013	0.958121	1.03001	1.09927	1.01992	1.0374	1.04102	1.12682	0.962165	1.03766	0.921153	0.877084	1.03676	1.0269	1.00334	0.991962	0.960143	1.04609	0.956658
0	0.930036	1.34496	1.56686	1.21516	1.7673	1.18741	1.04853	1.259	0.98837	1.13997	1.10344	0.890901	0.952889	0.983938	1.22684	0.954492	1.32226	1.74934	1.14807	1.01695	1.24087	1.21652	1.06259	1.07765	1.17749	1.01768	1.58905	1.18188	1.08685	1.35605
5	1.0833						1.33944	1.29019	1.00962	1.12349	1.27494	0.943422	1.08788	1.30811	1.24142	1.0629	1.23746	1.79324	1.52438	1.22027	1.30786	1.27737	1.07671	1.22295	1.19257	1.09299	1.59486	1.23792	1.11139	1.4218
10	1.09835						1.36286	1.26701	1.13464	1.14578	1.31968	1.16199	1.1943	1.35495	1.22131	1.1928	1.30321	1.97819	1.60503	1.65562	1.31748	1.29925	1.09471	1.19851	1.2164	1.148	1.68595	1.23433	1.14947	1.40078
15	1.03995						1.32563	1.26739	1.15034	1.16505	1.3466	1.2278	1.15284	1.3658	1.19413	1.1268	1.25079	1.95472	1.65033	1.70035	1.31298	1.29359	1.09277	1.19417	1.17568	1.1181	1.6713	1.29971	1.21045	1.46219
20	1.07754						1.33344	1.21558	1.16667	1.16992	1.37572	1.17061	1.16779	1.35714	1.17178	1.16811	1.27712	2.03058	1.60166	1.69378	1.31725	1.35178	1.09606	1.23732	1.17424	1.14586	1.72445	1.20187	1.14501	1.46613
25	1.06832						1.14188	1.22984	1.20304	1.15626	1.35529	1.20425	1.14756	1.37663	1.19978	1.12524	1.3451	1.93824	1.62301	1.62648	1.40129	1.35076	1.10544	1.19606	1.17754	1.13941	1.70273	1.2192	1.1709	1.32435
30	1.08003	1.36637	1.61236	1.26387	1.75872	1.16076	0.88071	1.20752	1.13397	1.12308	1.3601	1.19637	1.18267	1.40793	1.2439	1.15202	1.37021	1.92269	1.54213	1.63332	1.41079	1.3387	1.04521	1.11758	1.21372	1.06279	1.68231	1.23733	1.14877	1.13345
35	1.12567						0.84742	1.17969	1.14325	1.12945	1.41429	1.22079	1.15721	1.40976	1.28827	1.10988	1.38306	2.04738	1.57319	1.76899	1.42579	1.33729	1.0763	1.15492	1.21532	1.11158	1.70418	1.21475	1.13017	1.06099
40	1.11937						0.970527	1.17107	1.05336	1.0538	1.35616	1.22231	1.14403	1.40119	1.3066	1.09799	1.37059	2.03474	1.50586	1.76863	1.40942	1.30422	1.07386	1.11189	1.21556	1.09692	1.66412	1.17661	1.16536	1.02404
45	1.09859						1.11321	1.03613	1.03147	1.10189	1.34736	1.16767	1.173	1.41567	1.24508	1.11772	1.33752	2.04961		1.78085	1.44138	1.31829	0.999748	1.11025	1.2367	1.02729	1.66426	1.24555	1.06226	1.0258
50	1.08864						1.12638	1.09685	0.959086	1.03494	1.35669	1.10967	1.16439	1.35873	1.23445	1.0965	1.32757	1.88047		1.64768	1.38417	1.26025	1.14981	1.02575	1.22663	1.07593	1.66941	1.24374	1.03076	0.980115
55	1.09671						1.04051	1.04522	0.929781	0.994701	1.26508	1.07795	1.12845	1.30246	1.28088	1.07412	1.34819	1.97867		1.64009	1.37622	1.27401	1.04245	0.998347	1.21412	1.02845	1.65737	1.10158	1.10813	0.981564
60	1.10114	1.35854	1.61544	1.28932	1.75732	1.11424	1.10364	0.87901	0.918946	0.934574	1.24494	1.0782	1.10578	1.29805	1.27805	1.06828	1.37115	1.951		1.52865	1.36502	1.0472	1.04974	1.0408	1.22223	1.06527	1.66588	0.854851	1.08897
65	1.05177						1.18187	0.949103	0.917805	0.95224	1.32701	1.05069	1.15063	1.32477	1.27611	1.12985	1.32332	1.96169		1.34082	1.33836	1.08603	0.910864	1.17315	1.19222	1.1308	1.64964		1.11786
70	1.08191						1.15691	0.918179		0.911884	1.28844	1.03826	1.12318	1.31537	1.25514	1.14996	1.34792	1.90717					0.96001
75	1.06849						1.25201			0.919897	1.26064	1.03139	1.17992	1.31511	1.1944		1.28653						1.01442
80	1.08748						1.14972			1.00201	1.25451	1.00258	1.13758	1.31511	1.2564		1.36158						0.878675
85	1.14464									0.962652	1.25572		1.11307	1.37204	1.28444		1.35026						0.837417
90	1.08338	1.28025	1.5346	1.2796	1.73046	1.11518				0.957211	1.28807		1.09142	1.37493	1.20078		1.29328
95	1.05696									0.91387	1.38694		1.03959	1.37364	1.27042		1.35577
100	1.10135									0.934402	1.35965		0.956601	1.35681	1.15473
105	1.08458									0.91089	1.35099		0.962886	1.34263	1.15896
110	1.01821									0.903754	1.35722		0.91242	1.34207	1.09963
115	1.03004									0.931946	1.28951		0.805783	1.2682	1.15257
120	1.05829	1.27212	1.48664	1.28416	1.70212	1.07233
125	0.958474
130	0.989016
135	1.04345
140	0.992654
145	0.933931
150	0.922682	1.13191	1.40751	1.22792	1.6866	1.10812
155	1.02546
160	0.992555
Fig. 6J
	Steady State	Blebbing
Bleb1	1.00706	1.07133
Bleb2	0.984342	1.09188
Bleb3	1	1.40659
Bleb4	0.975594	1.34404
Bleb5	0.975594	1.34243
Bleb6	0.933873	1.39711
Bleb7	1.09053	1.437
Bleb8	0.971914	1.16847
Bleb9	1.02416	1.13599
Bleb10	0.983339	1.22595
Bleb11	1.02838	1.06689
Bleb12	1.02415	1.10592
Bleb13	0.995971	1.08653
Bleb14	1.02415	1.13903
Bleb15	1.02415	1.08847
Bleb16	0.995971	1.22809
Bleb17	1.02415	1.16479
Bleb18	1.03123	1.1939
Bleb19	0.98521	1.09838
Bleb20	0.995177	1.04189
Bleb21	0.993162	1.08631
Bleb22	0.981638	1.01945
Bleb23	1.0252	1.14461

## Sheet: Figure 7
	All the modelling data can be found at
	https://zenodo.org/records/19591545

## Sheet: Figure 8
Fig. 8E
	Time	Cell 1	Cell 2	Cell 3	Cell 4	Cell 5	Cell 6	Cell 7	Cell 8	Cell 9	Cell 10	Cell 11	Cell 12	Cell 13	Cell 14	Cell 15	Cell 16	Cell 17	Cell 18	Cell 19	Cell 20	Cell 21	Cell 22	Cell 23	Cell 24	Cell 25	Cell 26	Cell 27	Cell 28	Cell 29	Cell 30
	0	0.999419	1.03041	1.01925	0.985761	0.998937	0.987714	0.977624	0.963688	1.01099	1.04275	0.972505	0.985878	0.970521	0.971359	0.976292	1.01926	1.00995	0.976135						1.00778	0.960051	1.01403	1.02978			1.02922
	10	1.0369	0.998907	1.02984	0.998707	0.963751	1.00299	0.942633	0.958898	0.995228	0.995226	0.946904	0.994585	0.98501	0.91637	1.00175	0.99527	0.995473	0.995094	0.993294	0.994899	1.05807	1.02266	1.01842	1.0699	0.925349	0.987125	0.9843	0.993491	1.02325	1.01291
	20	0.973858	1.00167	1.00338	0.97897	1.02388	0.995524	0.959405	0.986797	1.00376	1.00875	0.944945	0.98807	1.00866	1.04595	1.0214	0.964596	0.981172	0.974083	1.02527	0.983698	0.941731	1.01875	0.997346	1.00433	0.900612	1.00542	1.01729	1.00939	1.02021	1.01362
	30	0.987543	1.00827	0.973114	0.972402	1.01828	0.989829	0.991723	1.00818	0.99072	1.00359	0.950038	0.986542	0.981367	1.00422	1.017	0.963761	0.987785	0.968363	0.933233	0.986016		0.99757	0.996147	0.968469	0.887685	1.0213	1.01652	0.990835	1.027	0.998813
	40	0.992704	0.988023	0.965332	0.993204	0.986329	0.982141	0.998325	0.990586	0.975388	0.963451	0.95432	0.983711	0.982389	0.956554	1.00819	0.997088	0.999566	0.959024	0.950007	0.975236	0.997493	0.996888	0.968271	1.00147	1.07936	0.987125	1.01026	1.02336	0.983285	0.995927
	50	0.989968	0.995647	0.883111	1.01075	0.96902	1.00904	0.999078	0.993113	0.960546	0.971969	1.01771	0.984905	1.00002	0.968863	0.989158	1.02486	1.0009	0.957256	0.979928	0.986935	0.964358	0.9575	0.957761	1.01203	1.09347	1.06288	1.00088	0.996305	0.983035	1.01435
	60	0.976474	0.970218	1.00881	0.969539	0.959048	0.994797	1.00101	1.00256	0.972021	0.950815	1.02327	0.987648	0.960711	0.956774	0.966146	1.0228	1.02449	0.971225	1.03479	1.02528	1.00075	1.00967	1.00155	0.978708	1.05343	0.996285	0.973325	0.996949	0.973447	0.98426
	70	0.976474	0.986568	0.999593	0.991439	0.959048	0.985321	0.999832	0.987577	0.990882	0.905274	1.05451	0.970781	0.952434	1.15222	1.02007	1.01237	1.00067	0.957789	1.06803	1.02585	1.0571	1.00033	1.02818	0.957316	1.10004	0.925844	0.967645	1.00496	0.955361	0.950899
	80	0.992266	1.0006	1.0278	0.975344	0.984979	1.01275	1.02762	0.996155	0.979245	0.955148	1.03222	1.0021	1.00659	1.12764	0.98619	0.97089	1.03472	0.959303	1.01545	1.02209	0.980507	0.996628	1.03233	0.95272	1.0622	0.908501	1.1264	0.984705	1.03441	0.994828
	90	1.27206	1.18797	1.18681	1.43147	1.17414	1.19143	1.09972	1.13277	1.19672	1.2821	1.28073	1.11882	1.13074	1.18472	1.27447	1.07431	1.12328	1.17649	1.16704	1.0315	1.0981	0.995951	0.978631	1.08432	1.19569	1.15529	1.32313	1.23205	1.18994	1.08619
	100	1.25882	1.16013	1.1123	1.32003	1.41089	1.07855	1.16182	1.22662	1.05651	1.35875	1.19479	1.14631	1.13648	1.11088	1.26291	1.16013	1.18018	1.0921	1.22465	1.35177	1.2431	1.1917	1.24763	1.07716	1.29356	1.33458	1.18488	1.14894	1.22405	1.24657
	110	1.17893	1.16355	1.19482	1.34435	1.24191	1.09284	1.20412	1.29636	1.06297	1.33167	1.36074	1.14667	1.34546	1.22807	1.30621	1.2122	1.1215	1.13725	1.26512	1.26066	1.16576	1.17034	1.08763	1.20251	1.25693	1.23663	1.13795	1.26324	1.08089	1.14484
	120	1.22954	1.14236	1.17927	1.33783	1.24711	1.10242	1.18944	1.29499	1.08069	1.38245	1.18657	1.09334	1.19317	1.14287	1.39865	1.27749	1.2285	1.0838	1.17568	1.07317	1.17132	1.18431	1.17339	1.3439	1.19739	1.36608	1.10756	1.16731	1.14497	1.11705
	130	1.09423	1.15166	1.21098	1.29296	1.07388	1.09102	1.13907	1.30929	1.10056	1.30417	1.17773	1.0788	1.16451	1.15955	1.102	1.09382	1.10686	1.3295	1.27569	1.31319	1.15524	1.20981	1.1575	1.30817	1.23818	1.47351	1.23463	1.31971	1.27082	1.20024
	140	1.15853	1.00969	1.18721	1.30148	1.26178	1.03826	1.27233	1.41236	1.05883	1.49564	1.26547	1.03873	1.34468	1.19082	1.30649	1.03717	0.976785	1.22156	1.18694	1.28389	1.18633	1.16548	1.22105	1.3833	1.28492	1.22559	1.18142	1.15817	1.26474	1.18975
	150	1.10985	1.08699	1.1603	1.30306	1.37692	1.0702	1.28392	1.43455	1.03531	1.49441	1.00621	1.10369	1.10368	1.22869	1.36614	1.10779	1.13206	1.09215	1.2342	1.21154	1.15776	1.21816	1.14515	1.22935	1.22018	1.1747	1.39612	1.06638	1.23075	1.15641
	160	1.26768	1.13079	1.12457	1.32697	1.40521	1.11507	1.22495	1.53036	0.996374	1.25796	1.11337	1.11896	1.13667	1.28874	1.31697	1.27014	1.3204	1.09888	1.24012	1.17167	1.03846	1.10531	1.08718	1.28238	1.27848	1.253	1.23155	1.12735	1.3208	1.21412
	170	1.27343	1.11399	1.13075	1.3724	1.38078	1.08636	1.14949	1.63694	1.11677	1.40108	1.16114	1.1177	1.22325	1.36154	1.41439	1.24828	1.23725	1.15527	1.27992	1.01678	1.10844	1.0744	1.08218	1.33409	1.2375	1.08145	1.42068	1.24899	1.35675	1.22222
	180	1.14252	1.22646	1.29161	1.23494	1.35181	0.9584	1.24811	1.56797	1.0601	1.49192	1.09972	1.17988	1.24919	1.31728	1.43891	1.34162	1.27942	1.03771	1.19453	1.41676	0.995708	1.13898	1.11689	1.33031	1.3985	1.20333	1.25249	1.50159	1.45125	1.29397
	190	1.18769	1.27352	1.22089	1.1914	1.21367	1.05265	1.24402	1.55281	1.28934	1.18602	0.990536	1.13574	1.11402	1.22954	1.30977	1.33722	1.29407	1.27243	1.37758	1.28772	1.20312	1.13299	1.17836	1.20796	1.32198	1.19734	1.29469	1.30793	1.17603	1.06832
	200	1.22489	1.32791	1.20429	1.20337	1.32799	1.13023	1.13682	1.52525	1.31097	1.33867	0.954462	1.18181	1.16971	1.37727	1.33369	1.2157	1.1951	1.19124	1.35603	1.40883	1.14361	1.19346	1.11019	1.40823	1.15144	1.27555	1.21005	1.26111	1.08276	1.12631
	210	1.11537	1.21335	1.18793	1.17959	1.28945	1.01164	1.10846	1.53332	1.31051	1.33511	1.06282	1.18432	1.13581	1.42334	1.0996	1.27446	1.22297	1.02584	1.24584	1.47498	1.20435	1.1893	1.23943	1.27459	1.10819	1.25496	1.21984	1.33738	1.36278	1.20686
	220	1.01933	1.16312	1.30677	1.35486	1.24787	1.00732	1.21034	1.45691	1.17897	1.33444	1.07817	1.09573	1.1137	1.37531	1.23321	1.32647	1.38071	1.0228	1.08023	1.404	1.13571	1.11436	1.16207	1.2016	1.23188	1.35244	1.23863	1.41744	1.25246	1.15644
	230	1.10913	1.11093	1.0825	1.20606	1.29515	0.99115	1.09651	1.49441	1.19547	1.38535	1.21909	1.2751	1.06414	1.38149	1.24295	1.33974	1.33109	0.942648	1.14784	1.28848	1.11265	1.06222	1.1575	1.30253	1.24512	1.43529	1.11474	1.29623	1.41306	1.40569
	240	1.13746	1.07084	1.2058	1.09525	1.39269	1.01003	0.954318	1.48056	1.19181	1.39184	1.04447	1.2973	1.12333	1.27475	1.59673	1.21841	1.28459	0.921152	1.26684	1.2822	1.18061	1.08538	1.15014	1.32867	1.08016	1.374	1.34046	1.38767	1.3696	1.36831
	250	0.993312	1.14285	1.19006	1.44621	1.10918	1.16386	1.06132	1.50154	1.11933	1.21413	1.07828	1.30375	1.1195	1.25138	1.35034	1.44148	1.23436	1.02534	1.24177	1.31412	1.05764	1.05098	1.17939	1.21685	1.14093	1.20457	1.37715	1.14405	1.1354	1.34215
	260	1.03659	1.11977	1.38025	1.41038	1.1621	1.28852	0.923818	1.44521	1.03773	1.52053	1.14797	1.17885	1.08836	1.16611	1.59777	1.33292	1.37019	1.01947	1.24227	1.31131	1.17453	1.12632	1.09903	1.12384	1.36104	1.25096	1.22207	1.23306	1.31024	1.41948
	270	1.20838	1.02961	1.25138	1.27619	1.36317	1.08698	0.907933	1.37157	0.951014	1.44974	1.25657	1.32154	1.21234	1.29946	1.45018	1.29217	1.46256	0.967401	1.19076	1.27077	1.18403	1.15515	1.24705	1.165	1.29753	1.21567	1.31948	1.3259	1.42602	1.22824
	280	1.23863	1.06117	1.28647	1.19485	1.37262	1.22219	1.07369	1.37336	1.15485	1.47317	1.15567	1.20859	1.07718	1.31269	1.39071	1.41376	1.32104	1.19365	1.11065	1.2721	1.10951	1.07463	1.0646	1.35584	1.27745	1.25927	1.16268	1.23723	1.35351	1.16089
	290	1.29552	1.09079	1.28171	1.2386	1.2864	1.07703	1.09728	1.40921	1.03062	1.54546	1.17015	1.19157	1.10064	1.26896	1.38136	1.39086	1.28953	1.23692	1.01773	1.40953	1.21119	1.1345	1.14643	1.33108	1.35937	1.30902	1.25148	1.27799	1.2733	1.13925
	300	1.18771	1.09218	1.26833	1.20504	1.25492	1.16331	1.1752	1.36406	1.17786	1.3146	1.11989	1.26006	1.25375	1.13499	1.45137	1.40265	1.3036	1.18257	1.11048	1.36928	1.1964	1.10756	1.14121	1.39139	1.21583	1.12605	1.20464	1.15833	1.45111	1.23449
	310	1.19892	1.11198	1.36241	1.15322	1.23171	1.13505	1.16616	1.32936	1.2295	1.33355	1.07141	1.22385	1.12779	1.30901	1.58154	1.38196	1.49851	1.10774	1.08801	1.47703	1.08443	1.0786	1.11264	1.32753	1.41574	1.15438	1.30252	1.23581	1.20745	1.11004
	320	1.28189	1.11142	1.26939	1.37217	1.23448	1.14038	1.16197	1.31432	1.17847	1.43425	1.09464	1.1915	1.16336	1.15092	1.27307	1.36644	1.4187	1.15738	1.28699	1.34623	1.14161	1.04604	1.21041	1.32507	1.20046	1.25182	1.22543	1.32164	1.11523	1.08473
	330	1.21648	1.06319	1.17815	1.17396	1.19547	1.11726	1.09092	1.30753	1.21003	1.325	0.840628	1.26218	1.09705	1.23328	1.20817	1.38957	1.35423	1.19273	1.25087	1.44623	1.13966	1.18329	1.21714	1.36379	1.34584	1.32592	1.28706	1.17386	1.11606	1.222
	340	1.28934	1.07657	1.20383	1.1963	1.17371	1.17562	0.927027	1.07529	1.15435	1.287	1.05962	1.07703	1.13329	1.24552	1.04633	1.26425	1.28571	1.03149	1.23998	1.33742	1.15767	1.18491	1.25395	1.30612	1.32133	1.25808	1.18334	1.20232	1.16163	1.24748
	350	1.34133	1.08495	1.27687	1.21749	1.20711	1.15028	1.09746	1.02004	0.996652	1.19721	1.1345	1.0237	1.15269	1.14282	1.15351	1.17148	1.18011	1.15155	1.10806	1.34037	1.22003	0.990645	1.00525	1.3449	1.35691	1.22423	1.25953	1.12341	1.14799	1.39585
	360	1.31119	1.08157	1.37074	1.29064	1.13583	0.956181	1.15475	1.33034	1.03193	1.12501	0.877702	1.17873	1.18619	1.12204	1.18364	1.31002	1.29657	1.08789	1.25035	1.28071	0.978634	1.00806	1.04541	1.38776	1.27048	1.13828	1.19929	1.36854	1.2021	1.17217
	370	1.30962	1.13302	1.33043	1.20983	1.22593	1.01718	1.17575	1.35141	1.05209	1.11008	1.00779	1.18065	1.26628	1.12482	1.49199	1.40561	1.43587	0.965007	1.12183	1.39104	1.00302	1.03874	1.06741	1.327	1.24839	1.37903	1.35001	1.33211	1.24622	1.21128
	380	1.22939	1.06905	1.21289	1.18804	1.16015	0.994496	1.18089	1.13267	0.998745	1.23536	1.14601	1.06776	1.25666	1.1871	1.49874	1.33889	1.44624	0.893545	1.29692	1.18534	1.08342	0.960138	1.2484	1.28609	1.22141	1.38476	1.24616	1.19354	1.18033	1.44097
	390	1.22621	1.05778	1.34259	1.31035	1.04622	0.935953	1.11696	1.23528	0.997013	1.41559	1.09569	1.18386	1.21377	1.14717	1.22478	1.46888	1.40042	1.06493	1.26545	1.28696	1.12204	1.05733	1.024	1.3263	1.07722	1.28273	1.30642	1.26214	1.20631	1.33
	400	1.17501	1.10492	1.28706	1.27685	1.28027	0.891498	1.0863	1.26281	1.14015	1.182	1.29675	1.16473	1.12831	1.07603	1.07426	1.40272	1.40384	1.08125	1.23788	1.18633	1.16768	1.05264	1.03525	1.24437	1.26133	1.32291	1.38543	1.22017	1.14137	1.17401
	410	1.32155	1.06516	1.18782	1.2117	1.26123	0.981288	0.98618	1.10125	0.979332	1.13287	1.24947	1.06648	1.13338	1.21082	1.07118	1.22516	1.2637	1.14997	1.39393	1.23856	1.24853	1.17713	1.25055	1.14485	1.09658	1.08246	1.32006	1.17649	1.25587	1.12315
	420	1.35266	1.04979	1.23616	1.39189	1.27228	1.10582	1.0352	1.26975	1.00454	1.25078	1.27383	1.15815	1.21228	1.00436	1.06112	1.25207	1.36702	1.17393	1.22798	1.1262	1.0965	1.1136	1.1038	1.17736	1.24945	1.05874	1.32256	1.37546	1.19451	1.1564
	430	1.21733	1.05314	1.33592	1.19631	1.27544	1.00246	1.07636	1.30539	1.07636	1.201	1.29624	1.12354	1.34296	1.18063	1.03271	1.24326	1.32047	1.18564	1.325	1.20189	1.05416	1.02527	1.11063	1.36475	1.37191	1.2885	1.25572	1.22354	1.13604	1.08908
	440	1.20829	1.11138	1.33696	1.18371	1.19135	1.09448	1.06568	1.27496	1.09829	1.35771	1.23732	1.09665	1.16687	1.11284	1.48324	1.29223	1.38521	1.1994	1.25961	1.41553	1.07671	1.03363	1.11767	1.31459	1.31701	1.20401	1.28239	1.33076	1.27027	1.003
	450	1.2434	1.0991	1.25172	1.18441	1.21616	1.06185		1.16435	1.07563	1.27215	1.14019	1.07915	1.13644	1.17573	1.48857	1.1852	1.21871	1.09597	1.14375	1.30815	1.08468	1.10986	1.14529	1.23002	1.19017	1.27582	1.48575	1.33625	1.36379	1.019
	460				1.07514										1.34463	1.60664	1.20767	1.30255	1.20262	1.17301	1.04017	1.17388	1.11235	1.13725	1.34248	1.23474	1.13128	1.49477	1.65867	1.19983	1.12407
	470				1.16263										1.15935	1.25073	1.47301	1.42813	1.12739	1.33157	1.25785	1.18946	1.06365	1.09886	1.28797	1.26008	1.22408	1.37612	1.50741	1.15581	1.18469
	480														1.18788	1.06977	1.29848	1.36373	1.20966	1.26156	1.16914	1.20969	1.0639	1.02261	1.11272	1.11879	1.11786	1.32991	1.19667	1.29972	0.94031
	490														1.28062	1.15836	1.31526	1.36109	1.08137	1.36426	1.27873	1.16248	1.02541	1.11009	1.14102	1.08522	1.03764	1.38279	1.27708	1.21288	1.00646
	500														1.07569	1.10257	1.22866	1.32161	1.07885	1.22527	1.22118	0.972322	1.06885	1.09004	1.27953	1.26019	1.06412	1.47089	1.25681	1.53371	0.972269
	510														1.28812	1.26521	1.18666	1.41481	1.2073	1.25931	1.41758	1.04892	0.963218	1.05462	1.31692	1.3338	1.05322	1.28102	1.18021	1.52786	0.971949
	520														1.39383	1.39552	1.15978	1.16952	1.24453	1.26564	1.24443	1.17761	1.01599	1.12994	1.20982	1.33408	1.05981	1.24901	1.14526	1.13732	1.01348
	530														1.30841	1.32469	1.24291	1.2432	1.09198	1.20842	1.21352	1.17839	1.10759	1.17497	1.25149	1.40603	1.16448	1.2432	1.35414	1.30437	1.08995
	540														1.36171	1.34225	1.23237	1.30087	1.05961	1.10453	1.22578	1.28341	1.04953	1.14032	1.22709	1.33658	1.22063	1.26154	1.30162	1.3672	0.987263
	550															1.16537	1.15385	1.252	1.00031	1.17506	1.16066	1.09553	1.1332	1.22117	1.40981	1.33019	1.1073	1.23115	1.32533	1.23627	0.984563
	560															1.23044	1.195	1.26883	1.02963	1.1606	1.20185	1.11379	1.14579	1.17894	1.27986	1.35199	1.10145	1.33076	1.29777	1.33515	1.0025
	570															1.31282	1.08258	1.15857	1.2353	1.12192	1.34776	1.10089	1.03471	1.07934	1.31005	1.38392	1.13896	1.25905	1.33483	1.28422	1.23786
	580															1.29392	1.2908	1.36973	1.09991	1.22714	1.2353	0.946818	1.0976	1.04145	1.24154	1.27421	1.12726	1.22273	1.2692	1.25621	1.05551
	590															1.17084	1.29532	1.29517	1.00312	1.20256	1.16285	1.17161	1.05003	1.13958	1.33617	1.28954	1.15406	1.23656	1.3034	1.22751	1.13927
																	1.15461		1.00521	1.27488	1.10663	1.06293	1.15381	1.16714	1.43574				1.28232	1.10678	1.07012
																			1.04814	1.31343	1.07193	1.14473	1.08562	1.15594	1.25791				1.28373	1.35276	1.12577
																			1.09261	1.3466	1.06778	1.10661	1.06853	1.16672	1.29773				1.28457	1.24153	1.09761
																				1.2163	1.16282	1.12488	1.08783	1.05775	1.21674				1.30038	1.20214	1.03778
																													1.41634	1.16647	1.01605
Fig. 8G
		PTX	PTX	PTX	PTX	PTX	PTX	PTX	PTX	PTX	PTX	PTX	PTX	PTX	PTX	PTX	PTX	PTX	PTX	PTX	PTX								1.20427	1.23882
		Cell 1	Cell 2	Cell 3	Cell 4	Cell 5	Cell 6	Cell 7	Cell 8	Cell 9	Cell 10	Cell 11	Cell 12	Cell 13	Cell 14	Cell 15	Cell 16	Cell 17	Cell 18	Cell 19	Cell 20
	Time	1.00651	1.02054	1.05687	1.00361	1.00076	1.06793	1.14074	0.98707	1.0378	1.0034	0.918351	1.01082	0.992992	0.994744	0.96758	1.02547	1.00337	1.01711	1.01926
	0	0.998267	1.00815	1.00548	1.03241	0.986431	1.00754	1.09981	0.982306	1.00017	0.997072	0.898767	1.00725	0.97703	0.999247	0.952651	1.01147	0.981549	1.03521	0.99527	0.981574
	10	0.999377	0.966002	1.02508	1.0375	0.975302	0.974127	1.08436	0.967963	1.04559	1.0007	0.897719	1.01804	1.02452	0.997867	1.03787	0.996304	0.990743	1.01546	0.964596	0.966966
	20	1.00185	0.969992	1.03076	1.04197	0.967562	0.994844	1.06633	1.05447	0.977822	1.00723	0.88009	0.978073	1.01857	1.02178	1.06549	0.988511	0.994501	0.996415	0.963761	0.988277
	30	1.00697	0.975155	0.99698	0.943705	0.963085	0.987493	1.06676	0.97809	0.981026	1.01746	1.05424	1.00458	0.986387	1.01471	1.04238	1.0135	0.956715	0.994025	0.997088	0.991242
	40	0.995043	0.986022	0.99559	1.02124	1.00016	0.974141	1.06051	1.00839	1.01014	1.01187	1.05546	0.98455	0.990718	0.994333	0.991786	1.00923	1.01834	0.987298	1.02486	0.99781
	50	0.99703	0.994879	0.997393	1.01039	1.00941	0.977081	1.07098	0.998238	0.940846	0.973338	1.03782	0.98701	1.02121	0.975021	0.988096	0.959306	0.994235	1.01332	1.0228	1.01365
	60	0.974678	0.980106	1.00608	0.989781	1.01486	0.99053	0.996953	1.02445	1.01463	0.994008	1.11527	0.992137	0.993136	0.995047	0.985176	1.08827	1.02063	0.969049	1.01237	1.03367
	70	0.960082	0.975878	0.959545	0.976774	1.01897	1.02371	1.00358	0.999018	0.991967	0.994928	1.14229	1.01754	0.995431	1.00726	0.968967	0.907933	1.03992	0.97211	0.97089	1.02681
	80	1.01892	1.06063	0.968279	0.999852	1.00693	1.01934	1.07098	0.979026	0.982793	1.00143	1.14535	1.04792	1.02167	0.991972	0.950249	1.00549	1.0084	0.984752	1.07431	1.07218
	90	1.01932	1.04302	0.959731	0.989461	1.05187	1.00927	1.00799	1.03135	0.964197	0.990918	0.988013	1.01642	0.995359	0.99273	0.933743	1.07139	0.993877	0.956569	1.16013	1.07851
	100	1.01717	1.00561	0.999333	0.995514	0.99145	0.991217	1.01598	0.997746	0.971392	1.00085	0.883776	1.00671	0.987814	1.02403	0.972988	0.906027	1.0053	0.960039	1.2122	1.02703
	110	1.00478	1.01401	0.998874	0.957804	1.01322	0.982796	1.0196	0.965176	0.956395	0.974155	0.846023	0.978108	0.996231	1.03465	0.961839	0.922725	1.00892	0.938906	1.27749	1.0184
	120	0.995954	1.00601	0.963474	1.02574	0.956133	0.957271	0.987847	1.11358	0.928376	0.990127	0.874436	0.972408	1.04406	1.0906	1.05298	0.970507	1.04904	1.02174	1.09382	1.01607
	130	0.950211	1.02394	0.99624	1.02872	0.974941	0.955322	0.985147	1.30386	0.92219	0.969737	0.901024	0.997197	1.0318	1.02284	0.947635	0.948772	1.02736	1.00415	1.03717	1.0184
	140	0.967416	1.00863	1.02563	1.0016	1.01298	0.963235	0.983598	1.19845	1.02652	0.976704	1.16311	0.970553	1.02791	1.01329	0.905979	0.922266	0.987664	0.987671	1.10779	1.0329
	150	1.01296	1.01177	1.00141	1.0565	0.999918	0.955074	0.986453	1.30936	1.04437	0.949543	1.04188	0.953553	0.997272	0.976859	0.904813	0.920728	0.962623	0.975227	1.27014	1.01805
	160	1.01654	0.991453	1.00978	1.05811	0.978269	0.936186	0.991284	1.17701	1.01101	0.940195	1.03312	0.96964	1.00373	0.9891	0.86096	0.919625	0.948654	0.964998	1.24828	1.02134
	170	1.03796	1.00299	0.988478	1.13405	0.979293	0.951489	0.975415	1.05827	1.14288	0.911595	1.08469	0.980264	1.04002	0.950699	0.899988	0.935278	1.23684	0.991793	1.34162	1.17328
	180	1.00878	1.01695	0.995364	1.1178	1.0024	0.937752	0.97894	1.14598	1.09506	1.05381	1.00088	0.954228	1.02199	0.925806	0.848124	0.948894	0.990192	0.96558	1.33722	1.26106
	190	1.0109	1.02046	0.995963	1.17933	0.9978	0.932407	1.01094	1.06462	1.06103	1.25804	1.09928	0.953518	1.04895	0.912568	0.827708	0.927658	1.00266	0.961721	1.2157	1.20014
	200	0.993112	1.05982	0.985934	1.23419	0.999371	0.911761	1.0038	1.28093	1.18676	1.20704	1.12055	0.911089	0.997103	0.918769	0.823386	0.915899	0.987643	0.975989	1.27446	1.09547
	210	0.964758	1.06273	0.969296	1.1887	0.984373	0.953701	1.00068	1.19933	1.10346	1.1444	0.977604	0.940837	0.998263	0.917673	0.813624	0.88111	0.995434	0.983636	1.32647	1.1224
	220	0.950514	1.05133	1.07369	1.244	0.979353	0.96233	0.989789	1.08254	1.03865	1.18315	0.963012	0.892066	0.999881	0.920701	0.821546	1.12849	1.01668	0.983086	1.33974	1.13752
	230	0.917756	1.0293	1.03446	1.22619	0.994899	1.06173	0.991022	0.994727	1.00685	1.2617	1.21559	0.875339	1.00854	0.90759	0.791168	1.13051	1.01445	1.25775	1.21841	1.12227
	240	0.963764	1.02786	1.04296	1.26897	0.992118	1.0651	1.00824	0.950569	0.974227	1.27559	0.989395	0.947314	1.00099	0.982156	0.808301	1.37229	1.01594	1.14712	1.44148	1.08152
	250	0.963505	1.05022	1.01052	1.01969	0.986672	1.0543	1.01664	0.953985	0.999069	1.29436	1.079	0.936553	0.98322	0.908645	0.820898	1.18186	1.01612	1.09543	1.33292	1.18643
	260	1.00572	1.04544	1.05396	1.0549	0.989452	1.16703	1.01155	0.966842	0.962793	1.20895	1.17002	0.911057	0.9935	0.908138	0.80302	1.05995	1.01272	1.11779	1.29217	1.16501
	270	0.968536	1.04844	1.05747	1.19516	0.967381	1.14103	1.0065	0.981287	1.0519	1.18326	1.20054	0.90276	0.986873	0.908224	0.81367	1.07493	1.01452	1.40435	1.41376	1.15473
	280	1.07136	1.07347	1.0724	1.20151	0.927285	1.30437	1.01664	0.986276	1.01696	1.28324	1.17637	0.940332	1.00668	0.939898	0.813896	1.27372	1.01782	1.15328	1.39086	1.23857
	290	0.976379	1.07547	1.02107	1.13228	0.98359	1.21322	0.974198	1.29513	0.973289	1.17893	1.16239	0.870596	0.98847	0.924222	0.7983	1.14995	1.10745	1.26866	1.40265	1.16919
	300	1.00204	1.08315	1.2431	1.19841	0.967683	1.09127	0.976749	1.25565	1.00178	1.06323	1.03016	0.962611	0.953937	0.922109	0.802446	1.21743	1.02072	1.41934	1.38196	1.13892
	310	1.01163	1.04671	1.06182	1.16839	0.980021	1.28837	0.972427	1.30299	1.01814	1.13378	0.95533	0.913229	0.924409	0.927084	1.03971	1.16568	1.01632	1.42657	1.36644	1.1535
	320	0.989367	1.09522	1.19002	1.29215	1.05519	1.1249	0.99295	1.45531	0.971961	1.29757	0.970158	0.906529	0.944771	0.962107	1.10883	1.19374	1.11412	1.47075	1.38957	1.09776
	330	0.910514	1.06847	1.19033	0.942429	1.01557	1.17453	0.984265	1.35743	1.01011	1.16275	0.917827	0.915743	0.954276	0.938107	1.06532	1.21867	0.972332	1.29179	1.26425	1.10152
	340	0.997187	1.12172	1.36974	0.989096	1.00737	1.21764	0.965031	1.18076	0.979454	1.24422	0.884061	0.94044	0.948496	0.955507	1.06737	1.04225	0.946186	1.35744	1.17148	1.03265
	350	1.24735	1.04375	1.13407	1.06721	1.12056	1.16091	0.978681	1.20108	1.11628	1.15396	1.01691	1.09477	0.945762	1.14767	1.02584	0.997752	0.982552	1.21251	1.31002	1.08203
	360	1.13997	1.23237	1.09003	1.02489	1.26743	1.05449	0.937488	1.16862	0.969348	1.37678	1.01028	1.11715	0.944165	1.16834	1.23071	1.00654	0.954296	1.27018	1.40561	1.03265
	370	1.12618	1.23337	1.11673	1.05389	1.27138	1.17856	0.946816		0.96289	1.40488	0.941717	1.07583	0.965932	1.16111	1.03305	1.01624	0.856281	1.17866	1.33889	1.0093
	380	1.09823	1.13083	1.09179	0.90552	1.10079	1.24246	0.972775		0.951358	1.35708	0.995899	1.20861	1.12518	1.22599	1.16006	1.02738	1.04156	1.37022	1.46888	1.19399
	390	1.21206	1.13495	1.15166	1.11492	1.15933	1.30207	1.12778		0.92913	1.3145	1.0028	1.04063	1.09634	1.20562	1.2019	1.09583	1.0414	1.1274	1.40272	1.06831
	400	1.41849	1.32302	1.25743	1.14178	1.31382	1.16414	1.02325		0.999167	1.25204	0.946493	1.17569	1.05176	1.1265	1.20205	0.966563	1.03201	1.10349	1.22516	0.976481
	410	1.40529	1.31317	1.13286	1.21097	1.2655	1.21313	1.01857		1.01597	1.22273	1.02132	1.04402	1.32992	1.00783	1.16407	1.13326	1.11797	0.961116	1.25207	0.942351
	420	1.23316	1.33407	1.22377	1.14661	1.34057	1.11275	1.04951		1.09211	1.27879	0.991797	1.2973	1.0341	1.14053	1.27151	1.11836	1.09899	1.15205	1.24326	0.960937
	430	1.47722	1.2392	1.25477	1.30787	1.1664	1.09147	0.9154		1.21969	1.14117	0.991345	1.06773	1.09451	1.10831	1.25414	1.15586	1.03419	0.972708	1.29223	1.02167
	440	1.33869	1.15612	1.42658	1.15447	1.15414	1.03156	1.30029		1.13176	1.1455	0.950235	1.00664	1.33142	1.03892	1.22952	1.14654	1.06185	1.00882	1.1852	1.08848
	450	1.22997	1.16787	1.24376	1.07302	1.13456	0.992068	1.25389		1.21291	1.0195	0.980887	1.00954	1.16982	1.11653	1.19443	1.22814	1.09211	1.26414	1.20767	1.07244
	460	0.998659	1.11815	1.23066	1.09298	1.12116	1.20351	1.25253		1.23738	1.09895	0.975434	1.0034	1.18039	1.03326	1.25841	1.15425	1.12548	1.09955	1.47301	1.11079
	470	0.945316	1.12064	1.20664	1.15336	1.09863	1.15966	1.17103		1.40007	1.19292	0.970204	1.10512	1.01392	1.47301	1.31067	1.31333	0.982054	1.29308	1.29848	0.994032
	480	0.946327	1.11631	1.3985	1.04333	1.14126	1.08709	1.32894		1.16327	1.33162	0.926164	1.08482	0.976089	1.32606	1.12296	1.32364	0.956536	1.28579	1.31526	0.976503
	490	0.993591	1.0403	1.29774	1.16654	1.05724	1.01962	1.15597		1.08629	1.14875	0.937885	1.01797	0.969557	1.22066	1.08583	1.45655	1.09943	1.09202	1.22866	0.993148
	500	1.00502	1.12564	1.09994	0.90853	1.10711	1.11353	1.16799		1.05063	1.20145	0.866616	1.08388	0.973448	1.65224	1.13527	1.41203	1.16367	1.04534	1.18666	0.974679
	510	0.961242	1.13138	1.25897	1.0765	1.11785	1.10304	0.969107		1.13124	1.10509	0.8416	1.04893	0.976586	1.47337	1.16119	1.36266	1.0794	1.2331	1.15978	0.968798
	520	1.15948	1.08934	0.951818	1.05941	1.06581	1.20626	1.28715		1.17763	0.986994	0.912235	0.910448	0.958228	1.37672	1.1296	1.30811	1.05185	1.09049	1.24291	0.986736
	530	1.02026	1.05896	1.13286	1.12689	1.07039	1.13359	1.08151		1.11144	1.02844	1.15263	1.01993	1.06657		1.1113	1.19384	0.85538	1.16784	1.23237	1.00979
	540	1.07535		1.2627						1.12186	0.932934	0.929857	0.979053	1.06362		1.00254	1.12526	0.917989	1.10059	1.15385	1.0095
	550	1.07848								1.01783	0.997237	0.96094	0.964548	1.02029		1.12751			0.984512	1.195	1.02744
	560	1.11765								1.09036	1.06861	0.916511	1.0428	0.968505						1.08258	1.00091
	570	1.03323								1.1496	1.12948	0.92892	1.02162	0.99853						1.2908	1.00097
	580	1.04085								1.08112	1.0994	0.97734	0.99733	1.04643						1.29532	0.993444
	590
		Y27	Y27	Y27	Y27	Y27	Y27	Y27	Y27	Y27	Y27	Y27	Y27	Y27	Y27	Y27	Y27	Y27	Y27	Y27
	Time	Cell 1	Cell 2	Cell 3	Cell 4	Cell 5	Cell 6	Cell 7	Cell 8	Cell 9	Cell 10	Cell 11	Cell 12	Cell 13	Cell 14	Cell 15	Cell 16	Cell 17	Cell 18	Cell 19
	0	1.01228	1.04243	1.00937	1.02574	1.06213	1.04542	1.00128	0.992864	0.963743	1.05183	0.9994	0.980226	0.969736	0.991225	1.00554	0.997939	0.989882	0.993296	1.03953
	10	1.00902	0.989568	1.01204	1.01674	1.02489	1.00952	0.99346	0.97609	0.945443	1.01753	0.990647	0.956042	1.00625	1.00564	0.977051	0.96339	1.01203	0.992824	0.9859
	20	1.01978	1.01125	0.98621	1.01973	0.996643	1.01013	0.98768	0.985523	0.996773	1.00059	1.00198	0.952176	0.973603	1.00851	0.940312	0.940554	0.981115	0.999307	1.02083
	30	1.00014	0.98681	0.972349	1.02334	1.01063	0.952202	0.986475	1.00817	1.01645	0.988315	0.99857	0.976077	1.00353	1.00532	0.979699	0.945587	0.99219	0.994815	0.990109
	40	0.98361	0.983804	0.980939	1.00032	0.992441	0.951306	1.00426	1.04198	1.0197	0.993654	0.984282	1.00043	0.999951	1.01254	0.977204	0.951007	0.963077	0.996335	0.97847
	50	0.983315	1.00757	0.989426	0.969973	0.925621	0.949063	1.00771	1.02782	1.02817	0.974825	0.975681	0.996257	0.973603	1.00339	0.967129	0.938442	1.01454	0.978339	1.00422
	60	1.0103	0.991053	1.01464	1.03143	0.984111	1.02976	0.994972	1.02495	1.00422	0.988775	0.994153	0.993309	0.962114	0.998839	0.990566	0.948756	1.03778	0.985138	0.979885
	70	1.00251	0.988613	1.01864	0.952135	1.00686	1.05185	1.00883	0.97729	1.0134	0.999584	1.04396	0.987817	0.946683	0.989378	0.951393	0.913885	0.979395	0.971353	0.991326
	80	0.998955	0.998904	1.01638	0.960597	0.996683	1.00075	1.01532	0.965318	1.01209	0.984887	1.01132	1.15767	1.16453	0.985164	1.2111	1.40044	1.02999	1.08859	1.00973
	90	0.980405	0.996817	1.23934	1.04744	1.0223	1.23813	1.15822	1.15644	0.989828	1.18461	1.27274	1.10739	1.13917	0.981369	1.16824	1.31867	1.09917	1.09887	1.16561
	100	0.999151	0.974752	1.32813	1.05256	1.0285	1.11657	1.09851	1.09857	0.990008	1.17169	1.30899	1.22024	1.14338	0.978855	1.24121	1.17432	1.26836	1.14226	1.13551
	110	0.996195	0.983521	1.24536	1.09854	1.02285	1.44728	1.06255	1.18047	1.07509	1.19944	1.3726	1.0851	1.11083	0.986468	1.36226	1.24702	1.29571	1.16063	1.24458
	120	1.00434	0.995226	1.39165	1.37411	1.01851	1.26061	1.10094	1.08175	1.13992	1.14145	1.18703	1.28226	1.03911	0.942824	1.37011	1.1791	1.0744	1.14434	1.30116
	130	1.05261	1.00608	1.29511	1.35901	1.04758	1.26924	1.22017	1.13478	1.07248	1.09465	1.3541	1.36855	1.05572	0.965033	1.21543	1.3486	1.13399	1.17706	1.21674
	140	1.00877	0.954949	1.09522	1.24018	1.07072	1.20938	1.40138	1.13007	1.0233	1.07336	1.35418	1.2202	1.07581	0.966585	1.07594	1.30795	1.1053	1.1305	1.20817
	150	1.02086	0.982107	1.22589	1.36677	1.07063	1.24478	1.24377	1.14402	1.09425	1.19767	1.16232	1.48023	1.11119	0.927756	1.16652	1.22625	1.1231	1.19328	1.26597
	160	1.01526	0.963789	1.25555	1.25566	1.16267	1.21174	1.1522	1.15802	1.02243	1.19457	1.2389	1.12611	1.14291	0.942128	1.09615	1.35047	1.05076	1.15865	1.19363
	170	1.04639	0.99855	1.10037	1.23528	1.09337	1.29119	1.08044	1.12253	1.01692	1.11755	1.21461	1.11687	1.15683	0.925349	1.12723	1.32389	1.08432	1.08342	1.14408
	180	1.03404	0.977227	1.14734	1.32835	1.05322	1.2506	0.962992	1.1728	1.07892	1.07617	1.29173	1.21573	1.05615	0.942901	1.12586	1.14715	1.13933	1.07309	1.05622
	190	1.01715	1.15555	1.28385	1.30703	1.24712	1.1464	1.04053	1.2793	1.12207	1.07424	1.02883	0.989813	1.21113	0.953465	1.22536	1.28249	1.36435	0.991999	1.14087
	200	1.01984	1.07077	1.3751	1.39606	1.25344	1.07488	0.991602	1.24373	1.01717	1.05939	1.16054	1.00955	1.08403	0.940263	1.10781	1.17535	1.41804	0.941537	1.14235
	210	1.05572	1.11832	1.6184	1.28202	1.35033	1.23686	1.0725	1.19775	1.31941	1.18104	1.21737	1.12567	1.00886	0.937465	1.10491	1.23	1.24772	0.985309	1.11697
	220	1.01574	1.31619	1.39268	1.21785	1.35092	1.12781	1.11683	1.16085	1.25066	1.0307	1.3243	1.20399	0.975694	1.00056	1.04313	1.36488	1.23566	1.02987	1.06003
	230	1.0938	1.22317	1.2923	1.21379	1.32898	1.25366	1.24725	1.11438	1.16911	0.991484	1.23653	1.11792	1.04719	1.11204	1.15667	1.17526	1.04396	1.00008	1.01324
	240	1.13308	1.31511	1.35152	1.22783	1.38324	1.22208	1.17224	1.02531	1.05822	1.05979	1.49171	1.07434	1.2024	1.05093	1.16897	1.33467	1.06894	1.01016	1.07172
	250	1.07958	1.22981	1.24736	1.25765	1.44414	1.1913	1.26054	1.06944	1.07828	0.986918	1.19996	1.00426	1.13123	1.00828	1.25002	1.28797	1.05288	0.978909	1.11978
	260	1.02265	1.15173	1.12076	1.40033	1.5141	1.1777	1.2677	1.12589	1.00981	1.14891	1.19737	0.973038	1.15065	0.961539	1.2901	1.29516	1.25064	0.978245	1.05577
	270	1.04809	1.03926	1.07376	1.29083	1.42148	1.45881	1.19835	1.21005	1.06122	1.225	1.24826	1.01152	1.10495	0.971053	1.32633	1.12642	1.31358	1.01437	0.955296
	280	1.00423	1.21422	1.2372	1.43169	1.37545	1.40731	1.25167	1.10332	1.07808	1.21893	1.33882	1.2117	1.07528	0.993285	1.04585	1.27665	1.04601	0.974112	1.22738
	290	0.996928	1.14946	1.24638	1.15039	1.3904	1.23284	1.26299	1.09259	1.04893	1.32855	1.60388	1.28627	1.21226	1.03283	1.11434	1.18759	1.18346	0.920164	1.13514
	300	1.19863	1.41381	1.1899	1.35686	1.38889	1.30942	1.15344	1.10598	1.04079	1.503	1.39526	1.10511	1.13579	0.977303	1.03151	1.27355	1.34795	1.04705	1.27045
	310	1.22488	1.29164	1.12766	1.26073	1.3514	1.33567	1.1776	1.05603	1.04233	1.4011	1.27231	1.15089	1.12224	0.963185	1.00423	1.31255	1.30014	1.02293	1.34116
	320	1.20898	1.21046	1.4362	1.31782	1.33544	1.4162	1.2772	1.07881	1.07684	1.45319	1.16639	1.07708	1.11482	1.14644	1.08438	1.0736	1.29016	1.09176	1.17525
	330	1.18983	1.33668	1.30869	1.16813	1.32585	1.30682	1.39765	1.11911	1.06904	1.4046	1.34573	1.15357	1.18101	1.2266	1.47903	1.19075	1.20972	1.23843	1.18068
	340	1.1577	1.29529	1.32103	1.05319	1.22571	1.19272	1.42653	1.12164	1.05658	1.35106	1.15877	1.22056	1.0869	1.1238	1.37971	1.18641	1.25826	1.23143	1.29228
	350	1.14558	1.35344	1.2006	1.26751	1.221	1.33541	1.40218	1.08442	1.05658	1.34195	1.30475	1.06385	1.01683	1.00688	1.16255	1.11996	1.23757	1.13816	1.32899
	360	1.21469	1.1788	1.19497	1.41219	1.30241	1.41446	1.4892	1.09619	1.03408	1.34868	1.18624	0.989312	1.06971	1.02742	1.32685	1.42737	1.16158	1.19923	0.937129
	370	1.19467	1.39444	1.25086	1.44188	1.18612	1.27517	1.56631	1.0636	1.04138	1.3213	1.37872	1.04921	1.06858	0.963144	1.29116	1.39411	1.3639	1.0469	1.36388
	380	1.2281	1.33933	1.4089	1.26478	1.28037	1.35776	1.54895	1.05326	1.0167	1.33495	1.38391	0.970523	0.969965	0.96688	1.3623	1.1536	1.35848	1.08838	1.09059
	390	1.25445	1.15532	1.30308	1.2742	1.39798	1.51207	1.50467	1.08186	1.0381	1.2481	1.34155	0.937532	0.960071	0.973484	1.32172	1.32692	1.20129	1.19534	0.99488
	400	1.14653	1.32607	1.32467	1.29848	1.4951	1.14139	1.4075	1.08566	1.04004	1.11008	1.2734	0.89792	0.978552	0.979061	1.29531	1.18619	1.2121	1.24906	0.947836
	410	1.24725	1.32037		1.37046	1.4312	1.32904	1.29954	1.10227	1.03339	1.04669	1.18607	0.908063	0.96677	0.957455	1.42131	1.36103	1.15619	1.25828
	420	1.11773	1.15353		1.23765	1.31313	1.58306	1.47656	1.09933	1.03408	0.991043	1.14653	0.945831	0.941094	0.956752	1.40695	0.983593	1.15489	1.13918	0.960992
	430	1.09324	1.1581		1.18464	1.10364	1.19731	1.42466		1.04402	0.961046	1.21975	0.906847	1.00079	0.966066	1.39297	1.0009	1.12538	1.05564	0.907501
	440	1.11904	1.23495		1.23846	1.14973	1.25244	1.37607		1.04312	0.948752	1.17287	0.910422	1.0202	0.966066	1.23247	0.946103	1.04249	1.03007	1.14434
	450	1.12577	1.31662		1.11271	1.16044	1.2252			1.01849	0.955922	1.08091	0.895902	0.949452	0.958051	1.20511	1.21512	1.12843	1.23837	1.03482
	460	1.12109	1.46249		1.21759	1.19456	1.24142			1.03473	0.953833	1.02767	0.871279	1.03841	0.961574	1.19599	1.16134	1.17184	1.05654	1.06948
	470	1.09644	1.25587		1.28499	1.15448	1.31274			1.05464	0.952111	0.993158	0.889905	1.23709	0.960164	1.13942	1.00276	1.20177	1.02503	1.0871
	480	1.09715	1.16922		1.14746	1.19821	1.2542			1.04406	0.922935	0.963218	0.87044	1.06534	0.964118	1.28101	1.09318	1.04721	1.06101	1.04781
	490	1.07166	1.17231		1.04038	1.16627	1.44106			1.04108	0.978625	1.15363	0.882696	0.954737	0.970344	1.16181	1.16224	1.06149	1.06324	1.18676
	500	1.15623	1.15893		1.00759	1.18167	1.31978			1.03939	1.00276	1.12379	0.937412	1.06848	0.964171	1.18189	1.18977	1.09864	1.16213	1.12388
	510	1.08279	1.11764		1.14654	1.22282	1.42986			1.02952	1.00301	1.01664	0.914579	0.936373	0.967529	1.18436	1.02948	1.09225	0.979085	0.993955
	520	1.09137	1.31944		1.18471	1.11862	1.45455			1.03428	1.00026	0.980343	0.924682	1.01864	0.959349	1.182	1.0696	1.15963	0.974039	1.05818
	530	1.11591	1.24028		1.14921	1.08832	1.2697			1.0248	1.02657	0.95496	0.928047	0.967554	0.976353	1.04014	1.04895	1.13482	1.13344	1.20144
	540	1.04619	1.18988		1.02883	1.08035	1.25748			1.03731	1.0212	0.945601	0.913791	0.952759	0.965145	1.04832	0.985681	1.17616	0.969309	1.21059
	550	1.07582				1.07546	1.26344			1.02986	1.01956	0.889875	0.902215	0.946187	0.962761	1.03216	1.18671	1.27368	0.987508	1.20046
	560					1.08596	1.27657			1.05474	0.987721	0.887068	0.899322	0.913044	0.957838	0.992651	1.28215	1.1343	0.976523	1.0627
	570					1.04962	1.12642			1.04669	0.991944	0.861337	0.899322	0.983257	0.956859	1.00694	1.18011	1.03497	0.986834	1.05539
	580					1.04117	1.31205			1.0259	0.981371	0.881702	0.889535	0.925327	0.980578	1.00035	1.20786	0.930201	0.973054	1.00873
	590					1.02107	1.26297			1.01413	0.973669	0.883024		0.957575	0.970722	1.03216	1.15831	0.952455	0.950561	0.998518
						1.03055											1.00094	0.973551
						1.04111
		Y27 +PTX	Y27 +PTX	Y27 +PTX	Y27 +PTX	Y27 +PTX	Y27 +PTX	Y27 +PTX	Y27 +PTX	Y27 +PTX	Y27 +PTX	Y27 +PTX	Y27 +PTX	Y27 +PTX	Y27 +PTX	Y27 +PTX	Y27 +PTX	Y27 +PTX
	Time	Cell 1	Cell 2	Cell 3	Cell 4	Cell 5	Cell 6	Cell 7	Cell 8	Cell 9	Cell 10	Cell 11	Cell 12	Cell 13	Cell 14	Cell 15	Cell 16	Cell 17
	0	1.00345	1.03232	1.03009	1.05752	1.03824	1.04599	1.08529	1.09243	1.07053	1.03204	1.08866	1.03675	1.06458	1.05155	1.08981	1.01466	1.02084
	10	0.994314	1.01685	1.02436	0.955288	0.980077	1.03127	1.0241	1.00965	1.06037	1.00928	1.06385	1.01477	1.04426	0.982688	1.08854	0.999791	0.988923
	20	1.01097	0.994125	1.00265	0.992217	1.04081	0.998258	1.02178	0.96549	1.05895	1.01276	1.01873	0.984732	1.01671	1.00586	1.04968	0.988835	0.983718
	30	0.995328	1.00742	1.01589	0.963334	1.00685	1.02936	1.01063	1.00797	1.01817	1.00205	1.01316	1.00954	1.01549	0.975485	1.05315	0.985414	0.989834
	40	0.996913	0.978615	1.01782	1.01484	1.04031	1.00894	1.00059	1.03161	1.0048	0.991183	1.00739	1.01638	1.01115	1.06663	0.942059	0.989643	0.989948
	50	0.998822	0.976102	0.964019	1.0055	0.919771	0.992532	1.00178	1.03201	1.00183	1.00974	0.983677	1.00882	0.991422	0.932166	0.925383	0.991926	0.978969
	60	1.00894	1.00606	0.97844	1.03376	0.976486	0.990793	0.992798	0.951354	0.993772	0.996875	1.0155	0.983979	0.990972	1.01986	0.96716	0.986224	1.00562
	70	0.991267	0.988518	0.966739	0.97754	1.05658	0.978368	0.994194	0.977046	0.981421	1.00014	0.980276	0.981274	0.990972	0.993186	0.952036	1.02644	1.01168
	80	0.97189	0.997056	0.950118	0.955171	0.936208	1.01421	0.977302	1.03742	0.971855	0.981666	1.00487	1.01742	0.966685	1.06589	0.932183	1.01706	1.03046
	90	0.921439	1.02868	0.962213	0.997692	0.998107	1.03243	0.980265	1.00168	0.975891	0.961406	1.02348	0.938841	0.98492	1.0326	0.983694	0.980706	1.03313
	100	0.910025	0.971272	0.956457	1.07973	1.0084	1.01984	0.932961	0.982093	0.955898	1.04445	0.983113	1.00251	0.960502	1.04455	0.980387	0.988462	1.01538
	110	0.894996	0.949114	0.963025	1.07096	0.984547	1.01221	0.919191	0.995753	0.964458	1.13891	0.990953	0.983551	0.953119	1.07199	1.04282	0.987623	1.03521
	120	0.902755	0.975981	0.972787	1.13297	1.13855	1.00074	0.91265	1.0419	0.96038	1.07488	0.972045	1.04073	0.990976	1.02402	1.15133	0.975702	1.00992
	130	0.892518	0.954857	0.981231	0.954739	1.07591	1.01073	0.907899	0.971676	0.97299	1.14948	0.99956	1.0454	1.02369	0.997743	1.19805	0.956182	1.02187
	140	0.893938	0.923361	0.994974	0.946988	1.12344	0.973916	0.932255	1.00496	0.983345	1.22905	1.0002	1.08614	1.04006	0.995578	1.20859	0.961077	1.00941
	150	0.882077	0.982758	1.01448	0.939708	1.04207	0.994828	0.933385	0.992339	0.947123	1.1621	1.00055	1.15509	1.05802	1.03467	1.26441	0.942302	1.00207
	160	0.857745	0.9788	0.983715	1.03038	1.04558	1.00549	0.92181	1.04235	0.958096	1.09605	1.00933	1.13876	1.05619	1.04004	1.10546	0.964668	1.03066
	170	0.841619	0.954357	0.995747	1.11633	1.03144	0.995524	0.888464	1.0989	0.977615	1.09399	0.985334	1.1332	1.02711	1.03156	1.18433	0.96389	1.005
	180	0.826104	0.947579	1.0046	1.1269	1.03082	1.00878	0.898299	1.08839	0.967159	1.14498	0.983661	1.13112	1.02153	1.11172	1.26231	0.962367	1.03453
	190	0.802907	0.941577	1.00835	0.952031	1.10331	0.997864	0.905483	1.04509	0.964932	1.02204	0.982167	1.12574	1.02361	1.03888	1.26864	0.967153	1.02357
	200	0.868186	0.980706	1.02003	0.96612	1.02643	1.00602	0.917089	1.00918	0.950541	1.04203	0.991916	0.970307	1.02698	1.00651	1.15956	0.967231	1.01672
	210	0.877365	0.980909	1.03228	0.956093	1.03353	1.00273	0.874207	1.08111	0.952753	1.18397	1.03517	0.97895	1.00363	1.03491	1.22526	0.961342	0.995922
	220	0.87302	0.993615	0.998705	0.939728	1.03241	1.00681	0.887603	1.12337	0.947712	1.09875	1.01857	0.96386	1.00455	1.01337	1.36091	0.959724	1.01365
	230	0.881754	0.928919	1.04137	0.918929	1.03259	0.996567	0.951688	1.09481	0.92983	1.13282	1.01414	0.978679	1.02	1.01212	1.35736	0.962879	1.02693
	240	0.888861	0.899515	1.07527	1.02813	1.00058	0.99049	0.95103	1.16288	0.933938	1.03408	1.02425	0.961172	1.02635	1.02991	1.33142	0.983705	1.01453
	250	0.88155	0.871201	1.04161	0.878193	0.996766	0.987594	0.954497	1.04474	0.935978	1.03461	1.01989	0.943428	1.03922	0.987312	1.28711	0.939599	0.989038
	260	0.889187	0.916737	1.05007	0.881509	0.984637	0.987734	0.888999	1.0751	0.924746	0.972608	1.02805	0.928089	1.05853	0.970875	1.177	0.978109	1.03194
	270	0.891096	0.917747	1.02531	0.898501	1.0079	0.978508	0.935377	1.07147	0.940947	0.989438	0.998133	0.959041	1.06498	0.968868	1.23366	0.950182	1.0137
	280	0.878503	0.900194	1.03393	0.901955	1.02177	0.984931	0.941604	1.15309	0.948976	1.1212	1.00946	0.991985	1.0713	0.986488	1.21371	0.984171	1.01598
	290	0.920342	0.927941	1.00552	0.889181	0.990642	0.983607	0.970354	1.1944	0.953687	1.12316	1.01017	0.915866	1.06188	1.04833	1.36706	0.962117	1.03242
	300	0.893817	0.910202	0.970073	0.884844	0.968976	0.974403	0.915238	1.15798	0.950613	1.07965	0.996923	0.953219	1.02801	1.07334	1.04929	0.965708	1.00289
	310	0.892924	0.876411	0.949385	0.919595	0.953641	0.966639	0.904901	1.01562	0.959187	1.06139	0.997879	1.05679	1.04048	1.04971	1.01527	0.981964	0.990774
	320	0.890485	0.869424	0.96692	0.909098	1.00724	0.969745	0.905591	1.0691	0.96522	1.04653	1.00374	1.04625	1.03265	0.988203	1.03002	0.974754	0.999963
	330	0.853765	0.868318	0.966888	0.924187	0.986351	0.9643	0.898628	1.04925	0.957378	1.07099	1.00946	1.01071	1.00907	0.941481	1.10459	0.957719	1.00039
	340	0.870379	0.898619	0.954627	1.02685	0.928681	0.971923	0.882269	1.05074	0.946376	1.02671	1.01016	0.956521	0.988687	0.952404	1.20751	0.933537	0.996037
	350	0.843854	0.899159	0.929775	0.927543	0.95394	0.973986	1.0756	0.97362	0.941608	0.986072	1.00757	0.886808	0.977864	0.987618	1.19678	0.952856	0.996775
	360	0.854823	0.837048	0.951987	0.918732	0.964832	0.968492	0.976601	1.01228	0.949823	0.96615	1.00257	0.891692	0.936588	0.985372	1.21149	0.922984	1.02019
	370	0.842636	0.848745	0.97244	0.893773	0.963357	0.976234	0.961396	0.978345	0.941048	1.01063	1.0043	0.879597	0.999423	0.977599	1.1241	0.964697	0.992991
	380	0.794905	0.786205	0.943337	0.860022	0.953493	0.970766	1.01075	0.931214	0.925637	1.06185	1.00679	0.886403	1.00594	0.938704	1.17023	0.99028	0.995723
	390	0.804006	0.774711	0.981042	0.892517	0.993815	0.96235	0.935688	0.96384	0.951977	1.00351	0.996517	0.897137	1.00586	0.937867	1.03523	0.98428	1.01305
	400	0.796775	0.785301	0.976596	0.902681	1.00647	0.982657	0.973527	0.960633	0.942297	0.964679	0.980886	0.90775	1.01062	0.993346	1.00099	0.95416	1.01794
	410	0.798603	0.783321	0.903622	0.909608	0.973564	1.0028	0.924171	0.950775	0.923985	1.03421	0.982984	0.931698	1.00154	0.939926	1.1337	1.00486	1.01038
	420	0.798684	0.806925	0.945488	0.94744	0.991282	1.00855	0.976413	1.01185	0.927935	1.04881	0.990446	1.11257	1.00551	0.946384	1.14435	0.988321	1.0141
	430	0.80299	0.803217	0.922032	0.928818	0.945774	0.984488	0.935818	0.934051	0.920768	0.998124	0.980202	0.867293	1.00299	0.979991	1.24102	0.979448	1.00036
	440	0.828176	0.815754	0.952042	0.879507	0.933809	0.973316	0.956595	0.929477	0.936308	1.01793	0.992545	0.858979	0.998539	0.933986	1.38222	0.979695	1.01737
	450	0.838329	0.854456	0.956267	0.879821	0.957799	0.985925	0.942593	0.962474	0.951475	1.02646	0.974841	0.849549	0.997618	0.922677	1.29022	0.950167	0.998769
	460	0.821756	0.867324	0.935223	0.889613	0.923422	0.962004	0.960476	1.06429	0.979238	0.976205	0.992447	0.858986	0.97011	0.955872	1.37056	0.973743	1.02491
	470	0.828297	0.854108	0.914337	0.908175	0.933584	0.964251	0.915238	0.968669	0.973047	1.03888	0.988056	0.850041	0.95814	0.95053	1.24881	0.932029	1.06332
	480	0.835363	0.834092	0.908777	1.05081	0.962836	0.963511	0.904901	0.967483	0.973837	0.994433	1.00069	0.867015	0.970353	0.963433	1.24749	0.957113	1.02687
	490	0.804573	0.879732	0.923026	1.05165	0.934837	0.963463	0.905591	0.948603	0.964487	0.996431	0.985723	0.917105	0.970153	1.01065	1.1004	0.929139	1.02363
	500	0.839832	0.89941	0.958065	1.07439	0.930529	0.957969	0.898628	0.933092	0.98109	0.918803	1.0024	0.894634	0.971872	1.01349	1.13538	0.916457	1.03424
	510	0.843649	0.892075	0.945931	0.922303	0.958783	0.970394	0.882269	1.02515	0.991087	0.982804	1.01431	1.02064	0.955143	0.949374	1.14514	0.892881	1.02946
	520	0.861604	0.855531	0.944417	0.905173	0.953523	0.965829	1.0756	1.03223	0.999273	0.978627	1.01399	0.884434	0.96981	0.936884	1.11045	0.926606	1.02753
	530	0.828377	0.822621	0.930973	0.900974	0.944537	0.963301	0.976601	1.09547	0.989981	1.02115	1.01711	0.854791	0.96588	1.00496	0.953604	0.899439	1.01666
	540	0.869973	0.800931	0.947326	0.897717	0.920829	0.946867	0.961396	1.03247	1.01817	0.983692	1.0114	0.852005	0.972535	1.0292	1.02646	0.909215	1.04995
	550	0.866805	0.864852	0.955756	0.924972	0.924107	0.931011	1.01075	1.02599	1.00772	0.947191	1.00086	0.85844	1.00071	0.973559	1.11449	0.948194	1.00918
	560	0.860347	0.892293	0.974798	0.908843	0.890073	0.945334	0.935688	1.05897	1.00177	0.980724	1.00818	0.839759	0.992325	0.960736	1.14655	0.966455	1.00801
	570	0.82058	0.921859	0.982027	0.892792	0.940141	0.945824	0.973527	1.00324	1.03346	1.00733	1.01051	0.835785	0.992688	0.880833	0.974278	0.930243	1.00966
	580	0.821472	0.905138	0.960871	0.897481	0.905213	0.949925	0.924171	1.01173	1.00582	0.938716	1.00643	0.848199	0.999744	1.01231	1.03613	0.937438	0.98221
	590	0.820011	0.9411	0.949084	0.92564	0.951288	0.944685	0.976413	1.0157	1.00969	0.930241	1.01923	0.886131	1.00881	0.952325	1.06169	0.911436	0.973734
		0.854781	0.944913	0.951583	0.951717	0.932005	0.947283	0.935818	1.08787	1.00701		0.996027	0.868058	0.997268	0.943952	1.0112	0.888374	0.974672
		0.781378	0.957143	0.959912	0.989313	0.946623	0.944615	0.956595	1.09046	1.07692		1.00191	0.857415	1.01281	0.941693	1.00477	0.888233	0.957061
		0.80815	0.946238	0.939678	0.873581	0.958187	0.962836	0.942593	1.00409	1.08235		1.01795	0.86421		0.906041	1.06116	0.896268	0.973734
		0.811318	0.952409	0.935649	0.850879	0.916179	0.956322	0.960476	1.04849	1.09171		1.0037	0.861534		0.95865	0.912457	0.90561	0.963463
		0.809326	0.941706	0.936122	0.927189	0.932035	0.94939	0.994893	0.957521	1.03716		1.00284	0.851015		0.927768	0.872807	0.94227	1.01211
		0.790438	0.933975	0.944928	0.939768	0.889104	0.935231	1.03536	0.983117	1.0704		0.996493	0.869974		0.94863	0.882309	0.905843	1.02508
		0.800106	0.924096	0.940459	0.919203	0.939858	0.950665	1.05405	0.990697	1.09417		0.983955	0.861737		0.946332	0.858085	0.930616	0.957317
		0.805103	0.93564	0.929152	1.06902	0.928637	0.93683	0.89231	1.01808	1.11443		0.989877	0.860591		0.912711	0.790558	0.906541	0.942725
		0.811926	0.937723	0.915291	1.10338	0.920232	0.94617	0.911277	1.02158	1.04114		0.986679	0.862472		0.954769	0.788904	0.922053	0.993959
		0.799333	0.936811	0.923301	0.963863	0.89879	0.933697	0.872475	1.03327	1.01484		0.993245	0.913948		0.917256	0.766319	0.916799	0.960191
		0.811439	0.948258	0.918996	0.906644	0.922275	0.950806	0.941383	1.01636	1.00818		0.975412	0.991534		0.92224	0.782593	0.902688	0.981556
		0.823259	0.898425	0.876702	0.941415	0.899698	0.94033	0.916461	1.03124	1.0074		0.970128	1.07102		0.984256	0.752617	0.945691	0.959708
		0.826753	0.916519	0.929807	1.00222	0.925612	0.925031	1.04059	1.08975	0.973952		0.979672	1.05623					0.919909
		0.848039
Fig. 8I
		KU	KU	KU	KU	KU	KU	KU	KU	KU	KU	KU	KU	KU	KU	KU	KU	KU	KU	KU	KU
	Time	Cell 1	Cell 2	Cell 3	Cell 4	Cell 5	Cell 6	Cell 7	Cell 8	Cell 9	Cell 10	Cell 11	Cell 12	Cell 13	Cell 14	Cell 15	Cell 16	Cell 17	Cell 18	Cell 19	Cell 20
	0	1.06216																1.06484
	10	0.998492	0.950143	1.02729	0.995496	0.980636									1.04461	1.045	1.01446	1.01797	1.06939	1.01354	1.04073
	20	1.04216	0.998385	0.942696	0.910753	1.00172									1.04306	1.00978	0.9909	1.01472	0.995247	1.00267	1.01075
	30	1.03693	0.963525	1.02138	0.977776	1.14232	1.04446	0.913326	1.04076	1.06568	0.960236	1.08031	0.979366	0.947293	0.917427	0.95896	1.00041	0.969381	0.994215	0.995153	0.922479
	40	0.992606	1.04785	1.02813	0.897694	1.01996	1.00516	1.01583	0.978257	0.979818	1.03721	1.01834	0.980693	1.03049	0.937698	0.981266	0.981004	0.965028	0.965026	1.01991	0.955217
	50	0.998152	0.931799	0.954202	1.02111	0.934646	0.997799	1.0241	1.00422	0.911761	0.947911	0.957452	0.92913	0.94234	1.05708	0.977984	1.03141	0.938403	0.967186	0.986376	0.983972
	60	0.940302	0.925385	1.05177	0.911096	0.940476	0.935653	1.0282	0.908157	0.979319	1.02326	0.965256	1.0237	1.02847	0.994763	1.0096	1.00009	1.02966	0.962166	0.976543	0.988672
	70	0.985108	0.96186	0.955696	1.04043	0.94343	1.01846	0.928752	1.04766	1.00156	1.0229	1.01076	1.03431	0.997808	1.00537	1.0174	0.981718	0.995285	1.04677	1.00581	1.09818
	80	0.944097	1.10855	1.01919	1.24565	1.03681	0.998475	1.08979	1.02095	1.06187	1.00849	0.967885	1.05279	1.0536	1.3246	1.10215	1.28816	1.04945	1.0072	1.0893	1.3636
	90	1.16167	1.1125	0.99964	1.34058	1.54259	1.37167	1.03982	1.13322	1.29915	1.15359	1.06584	1.11154	1.17976	1.11384	1.09119	1.34463	1.06131	1.00096	1.10461	1.24011
	100	1.46391	1.25641	1.41457	1.41097	1.27463	1.49985	1.28304	1.1895	1.18717	1.10117	1.04679	1.1933	1.12007	1.19226	1.25157	1.38816	0.98482	1.10657	1.00608	1.17291
	110	1.22057	1.40177	1.54444	1.2852	1.42563	1.54608	1.25678	1.01319	1.14447	1.07723	1.0936	1.18126	1.11639	1.05419	1.07548	1.27719	1.06131	1.12804	1.11852	1.29018
	120	1.11184	1.30938	1.10245	1.22886	1.35859	1.54595	1.09948	1.1055	1.16396	1.05892	1.04846	1.20194	1.11675	1.08737	1.1699	1.20097	1.35701	1.16026	1.15977	1.27207
	130	1.12275	1.40468	1.13025	1.22861	1.18802	1.44318	1.10507	1.24192	1.15517	0.978138	1.0708	1.17624	1.12341	1.0185	1.05786	1.10796	1.12618	1.27136	1.07765	1.40256
	140	1.17637	1.31189	1.15073	1.42936	1.71743	1.55631	1.02379	1.07011	1.23961	1.07595	1.08672	1.12969	1.22225	0.990822	1.11758	1.29575	1.27306	1.21092	1.09648	1.1827
	150	1.01557	1.22589	1.26845	1.22778	1.42604	1.46088	1.18734	1.02593	1.05464	1.11998	1.3339	1.12041	1.10667	1.29299	1.13085	1.2571	1.21556	1.18164	1.1229	1.12686
	160	1.09764	1.17173	1.16967	1.21874	1.3595	1.21134	1.17408	1.15538	1.04724	1.07223	1.19351	1.21204	1.13106	1.1307	1.07498	1.30282	1.12667	1.08587	1.07892	1.24154
	170	0.975693	1.15245	1.29686	1.23454	1.31787	1.52211	1.06693	1.12698	1.2482	1.10704	1.17225	1.10274	1.17964	1.09378	1.0782	1.25133	1.2582	1.04867	1.18582	1.17769
	180	1.26273	1.25804	1.34851	1.11554	1.34676	1.50778	1.07899	1.0708	1.05417	1.11579	1.30682	1.05858	1.11517	1.05402	1.16561	1.34928	1.25967	1.20915	1.17177	1.26936
	190	1.04641	1.05431	1.1214	1.06936	1.21378	1.37107	1.07058	1.0648	1.0048	1.05274	1.26556	1.18313	1.12162	1.25071	1.12659	1.18371	1.1747	1.23185	1.1098	1.21783
	200	1.14163	1.31592	1.57903	1.28623	1.45368	1.6217	0.95089	1.13621	1.30818	1.01482	1.34013	1.22635	1.09055	1.09082	1.2101	1.20526	1.32303	1.21288	1.14621	1.24502
	210	1.05922	1.37379	1.24267	1.32613	1.30656	1.32702	0.926905	1.1379	1.18523	0.913212	1.20985	1.18884	1.18423	1.10285	1.28808	1.34038	1.16568	1.09331	1.1734	1.20298
	220	1.05401	1.06586	1.18826	1.37112	1.3891	1.35525	0.952833	1.06411	1.29317	0.958349	1.07973	1.22469	1.16555	1.0948	1.21288	1.19784	1.2764	1.12238	1.18909	1.19846
	230	1.14943	1.12949	1.36501	1.26704	1.37915	1.32619	1.09268	1.11344	1.08248	0.987487	0.994274	1.14574	1.14238	1.09837	1.30212	1.3923	1.45111	1.19563	1.13475	1.19683
	240	0.992357	1.20936	1.22556	1.28974	1.3631	1.62658	1.02593	1.02742	0.890466	0.995592	1.11421	1.13068	1.19434	1.03329	1.1967	1.30369	1.32978	1.18334	1.26977	1.13958
	250	1.08777	1.12742	1.25866	1.07888	1.44884	1.3346	0.944705	1.1212	0.76484	0.874638	1.17157	1.33358	1.19405	1.18478	1.37228	1.29123	1.31853	1.16214	1.18734	1.28491
	260	1.04752	1.28827	1.36739	0.890941	1.30967	1.58521	0.927092	1.03588	0.920441	1.1017	1.06061	1.27697	1.27916	1.11106	1.33504	1.11067	1.0308	1.19373	1.12258	1.218
	270	1.00894	1.03981	1.11305	0.965373	1.56823	1.68831	1.02155	1.07666	1.01862	1.03477	0.90705	1.205	1.2127	1.15297	1.1462	1.17626	1.11366	1.12563	1.17422	1.40622
	280	1.14024	1.21335	1.07727	1.0628	1.46393	1.40727	0.869967	1.08357	1.06222	0.969269	0.937347	1.22007	1.05308	1.17151	1.26028	1.15428	1.18387	1.02843	1.17464	1.21624
	290	0.853657	1.1556	1.07712	0.910772	1.32993	1.59935	0.881025	0.994474	1.1407	1.08849	1.04572	1.12756	1.1833	1.27036	1.16211	1.2519	1.39685	1.06536	1.12074	1.29197
	300	1.07991	1.03157	1.1802	1.00746	1.30762	1.52799	1.0819	1.04103	1.12689	0.876491	1.26283	1.1046	0.955068	1.24395	1.22476	1.10388	1.30199	1.02081	1.03625	1.27519
	310	0.963823	1.28462	1.23964	0.989595	1.35636	1.42699	0.906971	1.23218	1.03893	1.04834	1.30413	1.02468	1.24359	1.19162	1.21944	1.10624	1.07792	1.22736	1.15258	1.29423
	320	0.9444	1.15336	1.23359	0.842688	1.49114	1.61313	0.927334	1.06521	1.21837	1.13448	1.14474	1.04852	1.03452	1.13293	1.24567	0.974725	1.12131	1.22397	1.06732	1.29891
	330	0.962668	1.08981	1.35935	0.903604	1.47995	1.55504	1.04856	1.03904	1.08228	1.04183	1.32532	0.979904	1.15098	1.18546	0.958608	1.02376	1.15877	1.08777	1.05196	1.18912
	340	1.12532	1.06421	1.02515	0.802044	1.19868	1.42164	0.906506	1.04195	1.19229	1.06314	1.20873	1.01123	1.07683	1.30185	1.09069	1.09711	1.16845	1.12145	1.11617	1.12283
	350	0.927184	1.15714	1.25148	0.854051	1.52325	1.55482	1.07097	1.05034	1.05398	0.960281	1.11333	0.919407	1.10397	1.22314	1.12737	1.10119	1.13933	1.01533	1.10294	1.16963
	360	1.01234	1.15278	1.12153	0.913335	1.35789	1.30116	0.981959	1.1283	1.21288	0.952921	1.23096	0.895189	1.02552	1.27967	1.2227	1.43956	1.24748	1.04518	1.19329	1.31638
	370	1.08929	1.14805	1.17172	0.84523	1.30022	1.41031	1.06038	1.06225	1.1031	1.19194	1.16625	0.981433	1.05871	1.11914	1.33991	1.2804	1.17828	1.10258	1.08882	1.27889
	380	1.12508	1.03586	1.00025	0.802092	1.25503	1.58618	1.02857	1.15686	1.09296	0.982359	1.06637	0.99525	1.1893	1.23369	1.40545	1.29457	1.18448	1.25754	1.20207	1.14726
	390	1.0368	1.01951	1.16798	0.789295	1.15297	1.54499	1.06115	0.946288	1.249	0.962923	1.14726	0.860318	1.08857	1.11682	1.23568	1.1837	1.23772	1.07574	1.18744	1.13358
	400	0.823399	1.12872	1.05829	0.700406	1.03794	1.53393	0.959508	1.0989	1.33133	0.991492	1.05225	1.01162	1.12684	1.11053	1.1672	1.17863	1.17247	1.06173	1.19557	1.26641
	410	0.950589	1.11431	1.10192	0.918064	1.23792	1.40566	0.948749	1.11401	1.22719	0.957455	1.27041	0.864634	1.15088	1.02087	1.06036	1.21443	0.925582	1.03148	1.16131	1.09301
	420	0.91405	1.11153	1.07055	0.841405	1.17403	1.32424	1.05323	1.08757	1.1342	0.965223	1.3077	0.890581	1.01682	0.999998	1.17697	1.0922	1.032	1.03658	1.09472	1.13232
	430	0.94019	1.16479	1.02254	0.885742	1.12226	1.36075	0.954563	0.97665	1.21491	0.95556	1.2172	1.05656	1.07724	1.03714	0.928999	1.1691	1.15586	0.979932	1.07924	1.07547
	440	0.912135	1.15038	1.04232	0.770188	1.27211	1.71166	1.00766	0.845142	1.28158	0.911543	1.26789	0.918159	1.18111	1.07057	1.00456	1.18482	1.08386	0.984728	1.0699	1.11061
	450	0.938398	0.984241	1.0806	0.773737	1.12255	1.38016	0.985521	1.12166	1.14032	1.01191	1.26573	0.931452	1.2112	0.972315	0.935744	1.15846	1.00899	0.960918	0.997355	1.07404
	460	0.856225	0.871675	1.09441	0.728353	1.17544	1.56692	0.891894	1.12868	1.10879	0.920341	1.28473	1.02039	0.990566	1.1095	1.12774	0.982299	1.09536	0.94351	1.07999	1.10624
	470	0.970263	1.23875	1.0478	0.702111	1.16642	1.39316	0.894106	1.07851	1.06286	0.918808	1.20614	1.02891	1.06606	1.19293	1.27493	1.09338	1.06843	0.98497	1.05758	1.07663
	480	1.0361	1.00133	0.993156	0.801029	1.20122	1.37214	0.97558	1.02422	1.02101	0.975304	1.16821	0.841783	1.17444	1.11448	1.119	1.02774	1.12934	1.00996	1.01514	1.12389
	490	0.961469	0.843766	0.957716	0.847588	1.03836	1.41242	0.838882	1.06021	1.09627	1.03735	1.13755	0.87182	1.10775	1.03628	1.11334	1.03176	1.03939	0.939459	1.06731	1.12339
	500	1.02892	0.945693	0.992591	0.881511	1.14658	1.50121	0.869033	1.01017	1.46228	0.947393	1.06876	0.872466	1.09001	1.12754	1.01534	1.21166	1.04599	0.928291	1.06256	1.00068
	510	1.02043	0.907344	1.04534	0.862882	1.26049	1.35616	1.04452	0.995836	0.959153	1.02264	0.95815	0.869764	0.994517	1.10458	1.29106	1.15958	0.980288	1.0931	0.996423	1.083
	520	1.03182	0.867292	1.04768	0.960796	0.968104	1.56398	0.992602	1.01498	1.1372	0.893395	1.09938	0.841641	0.968338	1.03538	1.14935	1.09816	1.16493	1.04261	0.902604	1.09354
	530	0.905018	1.02595	0.848431	0.811887	1.14084	1.5355	0.958108	1.02226	1.04875	0.876334	1.07899	0.888182	1.00468	0.913726	1.19799	1.11283	1.16809	0.962227	1.06666	1.07161
	540	0.871241	0.886988	0.97674	0.968823	1.08178	1.43441	0.978655	1.05926	1.06406	0.901341	1.01887	0.796	0.884168	1.13972	1.14724	1.04028	1.09209	1.05002	1.05262	1.06624
	550	0.917481	1.11118	1.07329	0.795674	1.1292	1.6154	0.903302	1.03474	1.08008	0.944433	1.10487	0.884735	1.22101	1.05139	1.2777	1.05902	1.13187	0.947414	1.19733	1.0619
	560	1.08012	1.01276	0.99274	0.924922	1.40985	1.48036	0.936193	1.02504	0.988415	0.883629	1.07668	0.838843	1.19518	1.00217	1.15465	1.05034	1.03278	0.90359	1.27067	1.13651
	570	0.801837	0.899323	1.0667	0.863594	1.17455	1.58243	1.00411	0.973362	1.16696	0.927459	1.26734	0.84895	1.12471	0.927025	1.05979	0.942383	0.958884	0.921945	1.3091	0.99187
	580	1.05794	1.0494	0.952022	0.757759	1.22282	1.61471	0.69327	0.963995	1.10229	0.952836	1.10368	0.821376	1.03602	0.994947	1.10186	0.97415	1.13167	0.919677	1.25754	0.921178
	590	0.876728	0.817416	1.07425	0.729889	1.30448	1.52236	1.02615	0.986683	1.14831	0.989843	1.03425	0.899704	1.12935	0.999322	1.06366	0.980982	1.04979	0.960031	1.3098	0.988015
	600	1.01826	0.923963	1.05155	0.760544	1.17315	1.48588	0.972962	0.975038	0.946054	0.838948	1.00779	0.995391	1.13718	1.02404	1.06191	0.934793		0.995775	0.984298	0.925178
		0.868679					1.22974	0.866611	0.932443	0.950305	0.929417	1.14525	0.882386	1.10448			1.105
		0.854415					1.3291	0.96013	0.879507	1.02831	0.914748	0.955489	0.831002	1.13625
		0.835707									0.96959
		0.902672									0.890553
	Figure 8L									Figure 8M								Figure 8N								Figure 8O
	Time	Y_Mean			X_Mean					Time	Y_Mean			X_Mean				Time	Y_Mean			X_Mean				Time	Y_Mean			X_Mean
	0									0								0								0
	0.5	-0.0417639	-0.0883178	0.00479002	0.070754	0.0236146	0.117893			0.5	-0.0391836	-0.0872093	0.00884205	0.0178349	-0.0301222	0.065792		0.5	-0.0546408	-0.0836395	-0.0256421	0.0417551	0.0129115	0.0705988		0.5	0.0139143	-0.0260645	0.0538932	0.100385	0.0590619	0.141709
	1	-0.0799808	-0.123369	-0.0365924	0.0802107	0.0382068	0.122215			1	-0.0216984	-0.0645548	0.0211581	-0.0016129	-0.0440494	0.0408236		1	-0.0564893	-0.0820568	-0.0309218	0.0403219	0.0138581	0.0667857		1	0.00309462	-0.0374128	0.0436021	0.093378	0.0553849	0.131371
	1.5	-0.0842145	-0.125234	-0.0431954	0.0811355	0.0404679	0.121803			1.5	-0.0027821	-0.0425346	0.0369704	0.0228138	-0.0184438	0.0640715		1.5	-0.0627467	-0.0896128	-0.0358806	0.0415006	0.015996	0.0670052		1.5	0.0133894	-0.0302016	0.0569803	0.0873675	0.0445235	0.130211
	2	-0.126221	-0.166079	-0.0863623	0.0473122	0.00633491	0.0882895			2	6.01217e-05	-0.0402853	0.0404056	0.0218504	-0.0192687	0.0629696		2	-0.0704111	-0.093939	-0.0468833	0.0392006	0.0147928	0.0636084		2	0.0113405	-0.0312456	0.0539266	0.0902833	0.0510659	0.129501
	2.5	-0.106839	-0.147615	-0.0660634	0.0467684	0.00651809	0.0870186			2.5	0.0217764	-0.0161103	0.0596631	0.0280632	-0.0115053	0.0676316		2.5	-0.0780239	-0.102804	-0.0532438	0.0360813	0.0106405	0.061522		2.5	0.0159766	-0.0227059	0.0546591	0.0910884	0.0506183	0.131559
	3	-0.110492	-0.150764	-0.0702198	0.0603965	0.0206853	0.100108			3	0.0293231	-0.0095352	0.0681815	0.0254791	-0.0145923	0.0655505		3	-0.0717575	-0.0958068	-0.0477081	0.0330335	0.00872565	0.0573413		3	0.0268406	-0.0101917	0.0638729	0.076938	0.040681	0.113195
	3.5	-0.116212	-0.156545	-0.0758796	0.0672117	0.0282957	0.106128			3.5	0.0289636	-0.008802	0.0667291	0.023728	-0.0155597	0.0630157		3.5	-0.0648582	-0.0900965	-0.0396198	0.0327416	0.00882122	0.056662		3.5	0.00990672	-0.0250213	0.0448347	0.047565	0.0121566	0.0829734
	4	-0.11579	-0.156811	-0.074768	0.0368651	-0.0020951	0.0758253			4	0.0265972	-0.0113659	0.0645602	0.0349681	-0.0039583	0.0738946		4	-0.0560569	-0.078958	-0.0331559	0.029574	0.00670525	0.0524428		4	0.00132575	-0.0383047	0.0409562	0.0659458	0.0253367	0.106555
	4.5	-0.084447	-0.124871	-0.044023	0.0223554	-0.0174388	0.0621495			4.5	0.0232113	-0.0150519	0.0614745	0.0354915	-0.0040673	0.0750502		4.5	-0.052568	-0.0742769	-0.0308592	0.0236799	0.00103062	0.0463292		4.5	-0.0132176	-0.0462324	0.0197972	0.0440874	0.00781924	0.0803556
	5	-0.0718988	-0.111622	-0.0321758	0.0359177	-0.0030155	0.0748508			5	0.0228707	-0.0143533	0.0600948	0.0162698	-0.022972	0.0555116		5	-0.0488451	-0.070609	-0.0270811	0.0274088	0.00552149	0.0492961		5	-0.0198157	-0.0526628	0.0130314	0.0301687	-0.0038238	0.0641612
	5.5	-0.117841	-0.158341	-0.0773405	0.0033858	-0.0359372	0.0427088			5.5	0.00930094	-0.0277908	0.0463926	0.0148809	-0.0240218	0.0537835		5.5	-0.0424144	-0.065774	-0.0190548	0.0219373	-0.0009229	0.0447975		5.5	-0.0520211	-0.0926106	-0.0114317	0.0262014	-0.0087077	0.0611106
	6	-0.0816942	-0.121079	-0.0423093	-0.0156381	-0.0543892	0.0231129			6	0.0181788	-0.0189516	0.0553092	0.00589636	-0.0322514	0.0440441		6	-0.0400097	-0.0606156	-0.0194037	0.0225627	-6.45e-06	0.0451318		6	-0.0591769	-0.0997194	-0.0186344	0.0313929	-0.0003667	0.0631525
	6.5	-0.081943	-0.119968	-0.0439183	0.00233433	-0.036726	0.0413947			6.5	0.00669588	-0.0321172	0.045509	-0.0026342	-0.0417003	0.0364319		6.5	-0.0407683	-0.0617494	-0.0197873	0.0266625	0.00475276	0.0485722		6.5	-0.0590811	-0.0969362	-0.021226	0.0282578	-0.0030359	0.0595516
	7	-0.0995581	-0.137338	-0.0617781	0.00440371	-0.0360268	0.0448342			7	-0.000429	-0.0381915	0.0373335	-0.0069088	-0.0445502	0.0307326		7	-0.0470568	-0.0680588	-0.0260549	0.0213539	-0.001237	0.0439447		7	-0.0504965	-0.0901363	-0.0108567	0.0271866	-0.0006928	0.0550659
	7.5	-0.0812631	-0.118928	-0.0435984	0.00892426	-0.0298073	0.0476558			7.5	0.00022722	-0.0366458	0.0371003	0.0168454	-0.0205408	0.0542316		7.5	-0.0510021	-0.0727777	-0.0292264	0.023335	-0.0002095	0.0468794		7.5	-0.0574532	-0.0918279	-0.0230785	0.0420101	0.00659109	0.0774292
	8	-0.0948362	-0.133226	-0.0564459	-0.0124703	-0.0527912	0.0278506			8	0.00423406	-0.0326158	0.0410839	0.0181884	-0.01964	0.0560168		8	-0.0498917	-0.0699614	-0.0298219	0.0203842	-0.0014107	0.042179		8	-0.0681611	-0.106728	-0.0295944	0.0650404	0.0312206	0.0988603
	8.5	-0.0718979	-0.110469	-0.0333266	-0.009804	-0.0497131	0.0301051			8.5	0.0180627	-0.0187061	0.0548315	0.00997905	-0.0286565	0.0486146		8.5	-0.03847	-0.0591918	-0.0177481	0.0245521	0.00237862	0.0467256		8.5	-0.0464554	-0.0837848	-0.0091259	0.0192452	-0.0147865	0.0532769
	9	-0.0648515	-0.103459	-0.0262435	-0.0099732	-0.0493909	0.0294446			9	0.0110771	-0.026798	0.0489522	-0.0074188	-0.0449501	0.0301125		9	-0.0416274	-0.0619029	-0.0213519	0.0167366	-0.0051176	0.0385908		9	-0.044226	-0.0798302	-0.0086217	0.0301282	-0.0017161	0.0619726
	9.5	-0.0618075	-0.100497	-0.023118	-0.0070346	-0.047	0.0329308			9.5	-0.0008263	-0.0376534	0.0360009	0.00246204	-0.0374366	0.0423606		9.5	-0.0491568	-0.0692395	-0.029074	0.00628772	-0.0149279	0.0275033		9.5	-0.0097554	-0.0459518	0.026441	0.00651045	-0.025001	0.0380219
	10	-0.0644435	-0.103695	-0.0251918	0.0138958	-0.024472	0.0522637			10	-0.0075685	-0.0445665	0.0294296	-0.0172913	-0.0574316	0.022849		10	-0.0435313	-0.0630183	-0.0240444	0.00599685	-0.013162	0.0251557		10	-0.0299122	-0.0672516	0.00742721	0.0163065	-0.0135677	0.0461807
	10.5	-0.074494	-0.113744	-0.0352443	0.00621818	-0.0324438	0.0448802			10.5	0.00900859	-0.027793	0.0458101	-0.0278723	-0.0671258	0.0113813		10.5	-0.0532739	-0.0737586	-0.0327892	0.00465925	-0.0156059	0.0249244		10.5	-0.0443602	-0.0853222	-0.0033982	0.0169295	-0.0120394	0.0458985
	11	-0.0770281	-0.115273	-0.038783	-0.0031899	-0.0425245	0.0361448			11	0.00176178	-0.0345982	0.0381218	-0.0140199	-0.0524782	0.0244385		11	-0.0413346	-0.0609368	-0.0217323	-0.0013688	-0.0212698	0.0185323		11	-0.0373104	-0.0722048	-0.0024159	0.00566008	-0.0256159	0.0369361
	11.5	-0.0365796	-0.0754665	0.0023074	0.0301204	-0.0095781	0.0698188			11.5	-0.0074316	-0.0436391	0.0287758	0.002238	-0.0348139	0.0392898		11.5	-0.0318029	-0.0522422	-0.0113635	0.00086088	-0.0210947	0.0228164		11.5	-0.0412256	-0.0777592	-0.004692	0.00983834	-0.0239802	0.0436569
	12	-0.0758113	-0.114094	-0.037529	0.0349947	-0.0040119	0.0740013			12	2.02675e-05	-0.0357543	0.0357949	0.00410784	-0.0326831	0.0408988		12	-0.0340701	-0.0533557	-0.0147845	0.00281593	-0.0172046	0.0228364		12	-0.0464628	-0.085601	-0.0073247	0.0204132	-0.0088056	0.0496319
	12.5	-0.0872327	-0.126342	-0.0481233	0.0381529	-0.0008561	0.077162			12.5	0.0204926	-0.0157347	0.0567199	0.00025656	-0.0365557	0.0370688		12.5	-0.0273266	-0.0473836	-0.0072696	0.00410938	-0.0149866	0.0232054		12.5	-0.0481011	-0.0829796	-0.0132226	0.0182568	-0.0130555	0.0495692
	13	-0.096775	-0.135199	-0.0583514	0.00788144	-0.030257	0.0460198			13	0.0233612	-0.0138137	0.0605362	-0.002994	-0.0394363	0.0334482		13	-0.0241357	-0.0440171	-0.0042542	0.00229794	-0.0164562	0.0210521		13	-0.0413719	-0.0772206	-0.0055232	-0.0034782	-0.0338533	0.0268969
	13.5	-0.104729	-0.14313	-0.066327	0.0203094	-0.0188894	0.0595082			13.5	0.0186098	-0.0185885	0.055808	-0.0080964	-0.0449572	0.0287644		13.5	-0.0290291	-0.0481861	-0.0098722	0.00403092	-0.0136385	0.0217003		13.5	-0.0404741	-0.0745112	-0.0064371	0.0157033	-0.0140937	0.0455004
	14	-0.104136	-0.143787	-0.0644849	0.0131097	-0.0257344	0.0519538			14	0.0166594	-0.0206625	0.0539813	-0.0129424	-0.0496898	0.0238049		14	-0.0209344	-0.040359	-0.0015097	-0.0059935	-0.0263816	0.0143947		14	-0.030363	-0.065089	0.00436291	-0.0005754	-0.0302722	0.0291214
	14.5	-0.0753067	-0.115969	-0.0346448	-0.005808	-0.0443269	0.0327108			14.5	0.0130669	-0.025061	0.0511949	-0.0050157	-0.0427607	0.0327294		14.5	-0.0246876	-0.0433689	-0.0060064	0.00433892	-0.0130823	0.0217601		14.5	-0.0441465	-0.0779844	-0.0103087	0.0148309	-0.0150869	0.0447487
	15	-0.0621738	-0.101079	-0.0232682	-0.0007446	-0.0394257	0.0379365			15	0.010581	-0.0269611	0.0481231	0.0027464	-0.034421	0.0399138		15	-0.0258511	-0.0439395	-0.0077627	0.00718845	-0.0107979	0.0251748		15	-0.0223753	-0.0520626	0.00731192	0.00400395	-0.0259939	0.0340018
	15.5	-0.0817003	-0.121462	-0.0419383	0.00222123	-0.0368631	0.0413056			15.5	-0.0005425	-0.0372113	0.0361262	-0.0067309	-0.0437684	0.0303066		15.5	-0.0269657	-0.0451298	-0.0088016	0.00961902	-0.0083333	0.0275713		15.5	-0.0169117	-0.0486309	0.0148075	-0.0049315	-0.0345104	0.0246475
	16	-0.0614981	-0.100178	-0.0228182	-0.0274386	-0.0658238	0.0109466			16	0.00546524	-0.0316423	0.0425728	-0.0165957	-0.0528226	0.0196311		16	-0.0275022	-0.0459072	-0.0090972	0.00505041	-0.0120994	0.0222002		16	0.0176038	-0.0191975	0.0544052	-0.0090011	-0.0405202	0.022518
	16.5	-0.0690098	-0.107167	-0.0308522	-0.0050524	-0.042701	0.0325961			16.5	-0.0009544	-0.0377182	0.0358094	-0.0327262	-0.0700995	0.00464712		16.5	-0.0297469	-0.048745	-0.0107489	0.00784645	-0.0098894	0.0255823		16.5	-0.0230956	-0.0536215	0.00743024	-0.0114589	-0.0384902	0.0155724
	17	-0.0520347	-0.0912435	-0.0128258	-0.0017428	-0.0416134	0.0381278			17	-0.0230371	-0.0596731	0.0135989	-0.0413937	-0.0779282	-0.0048592		17	-0.0285164	-0.0466516	-0.0103812	0.0126134	-0.0053646	0.0305913		17	-0.007023	-0.0366879	0.0226419	-0.0055678	-0.0347964	0.0236608
	17.5	-0.0589877	-0.0977723	-0.0202031	-0.0012196	-0.0396352	0.0371961			17.5	-0.025444	-0.0618515	0.0109635	-0.0349732	-0.0705235	0.00057703		17.5	-0.0363651	-0.0537594	-0.0189708	0.00910295	-0.00827	0.026476		17.5	-0.0152712	-0.0451012	0.0145589	0.00052997	-0.0295314	0.0305913
	18	-0.0225275	-0.060686	0.015631	0.0195116	-0.0193423	0.0583655			18	-0.0332892	-0.0698604	0.00328191	-0.0315746	-0.067691	0.00454169		18	-0.0395418	-0.0573643	-0.0217194	0.00468477	-0.0136028	0.0229723		18	-0.0415205	-0.0753359	-0.0077051	-0.0077407	-0.0366582	0.0211768
	18.5	-0.0179672	-0.056194	0.0202597	0.0307512	-0.0076576	0.06916			18.5	-0.0302418	-0.067567	0.0070834	-0.0270904	-0.0634114	0.00923063		18.5	-0.0391146	-0.0561782	-0.0220511	0.00980065	-0.0078323	0.0274336		18.5	-0.0265984	-0.0609025	0.00770569	-0.0060651	-0.0371198	0.0249895
	19	-0.0416073	-0.0791909	-0.0040236	0.00181175	-0.0365625	0.0401859			19	-0.0449211	-0.0818955	-0.0079468	-0.0292983	-0.0669963	0.00839973		19	-0.0382554	-0.0559259	-0.0205849	0.0118452	-0.0058872	0.0295776		19	-0.0406305	-0.0721539	-0.0091072	0.00128544	-0.0300016	0.0325725
	19.5	-0.0249293	-0.0649544	0.0150959	0.00100864	-0.0383011	0.0403184			19.5	-0.0308299	-0.0681923	0.00653264	-0.0168607	-0.0537712	0.0200497		19.5	-0.0393576	-0.0571545	-0.0215607	0.010011	-0.0068001	0.0268221		19.5	-0.0554703	-0.0885959	-0.0223447	-0.012086	-0.0418375	0.0176656
	20	-0.0646674	-0.102471	-0.026864	-0.0344093	-0.0732488	0.00443031			20	-0.0204125	-0.0582718	0.0174468	-0.0181284	-0.055352	0.0190952		20	-0.0379571	-0.0550985	-0.0208157	0.0106378	-0.005955	0.0272305		20	-0.0258883	-0.0592651	0.00748857	0.0083904	-0.0186541	0.0354349
	20.5	-0.0752639	-0.11549	-0.0350373	0.00178957	-0.0371569	0.0407361			20.5	-0.0418107	-0.0793934	-0.004228	0.00357352	-0.0345544	0.0417015		20.5	-0.0431916	-0.0603053	-0.0260778	0.0148801	-0.0028867	0.0326469		20.5	-0.0412236	-0.0757918	-0.0066554	0.0119279	-0.0201047	0.0439604
	21	-0.0636081	-0.103358	-0.0238582	-0.0175535	-0.056523	0.021416			21	-0.0328248	-0.0716055	0.00595588	0.00140863	-0.0369372	0.0397545		21	-0.0430514	-0.0595882	-0.0265146	0.0159105	-0.000495	0.032316		21	-0.0537977	-0.0876385	-0.0199568	0.00055944	-0.0272372	0.0283561
	21.5	-0.0684292	-0.108528	-0.0283303	0.00021185	-0.0397532	0.040177			21.5	-0.0126885	-0.0507265	0.0253495	0.0116181	-0.02653	0.0497661		21.5	-0.0439556	-0.0598658	-0.0280454	0.0167335	-0.0009194	0.0343864		21.5	-0.0480168	-0.0830737	-0.0129598	0.0155673	-0.0140852	0.0452198
	22	-0.0546192	-0.0932705	-0.0159678	0.0115712	-0.0270321	0.0501745			22	-0.0005819	-0.0400038	0.0388401	0.00235992	-0.0358463	0.0405661		22	-0.0382765	-0.0548998	-0.0216532	0.0187206	0.00123775	0.0362034		22	-0.041815	-0.0739692	-0.0096607	0.00476743	-0.0222107	0.0317456
	22.5	-0.0574683	-0.0966634	-0.0182732	0.011544	-0.0274552	0.0505432			22.5	-0.0019819	-0.040747	0.0367832	-0.0160964	-0.0529933	0.0208005		22.5	-0.0408244	-0.056985	-0.0246638	0.0122267	-0.003686	0.0281394		22.5	-0.0390404	-0.0726321	-0.0054487	0.0180346	-0.0144183	0.0504875
	23	-0.0322416	-0.0710377	0.00655453	0.0169529	-0.023129	0.0570348			23	-0.0081509	-0.0467866	0.0304848	-0.0086706	-0.0455742	0.028233		23	-0.0364255	-0.0517973	-0.0210537	0.01271	-0.0033202	0.0287402		23	-0.0519104	-0.0851532	-0.0186676	0.0027907	-0.030287	0.0358684
	23.5	-0.0440986	-0.0841934	-0.0040039	0.00246109	-0.0374906	0.0424128			23.5	0.00947513	-0.0294965	0.0484468	-0.0083459	-0.0462037	0.0295119		23.5	-0.0369947	-0.0524221	-0.0215672	0.0151877	-0.0010014	0.0313767		23.5	-0.0375856	-0.069133	-0.0060381	-0.0107684	-0.043545	0.0220083
	24	-0.0150758	-0.0549729	0.0248213	-0.0048553	-0.0444448	0.0347343			24	-0.0094684	-0.04956	0.0306233	-0.0029975	-0.0421624	0.0361675		24	-0.0380372	-0.0530617	-0.0230127	0.0098401	-0.0066024	0.0262826		24	-0.0434852	-0.0757715	-0.0111989	0.00148421	-0.0272439	0.0302123
	24.5	0.00450962	-0.0360344	0.0450536	-0.0082694	-0.0471228	0.0305841			24.5	-0.0160549	-0.0561442	0.0240344	-0.0068918	-0.046339	0.0325553		24.5	-0.0286241	-0.0441502	-0.013098	0.00671012	-0.0093789	0.0227991		24.5	-0.0473849	-0.0797117	-0.0150581	0.0209637	-0.0088569	0.0507843
	25	-0.0085073	-0.0485214	0.0315068	0.00697972	-0.0317891	0.0457485			25	-0.0075554	-0.0467275	0.0316167	-0.0072172	-0.0458311	0.0313967		25	-0.0262639	-0.0410728	-0.0114549	0.00651231	-0.0082707	0.0212954		25	-0.0386035	-0.0701319	-0.0070752	-0.0053084	-0.0362027	0.0255858
	25.5	0.0343274	-0.0058246	0.0744793	0.0187869	-0.0213517	0.0589254			25.5	0.00542769	-0.0336479	0.0445033	-0.0026704	-0.040809	0.0354683		25.5	-0.0319859	-0.0483142	-0.0156576	0.00382276	-0.0117309	0.0193764		25.5	-0.0448108	-0.0760813	-0.0135403	0.00367748	-0.0260507	0.0334057
	26	0.0370063	-0.004008	0.0780206	0.021763	-0.0192897	0.0628157			26	0.0017282	-0.0374236	0.04088	-0.0091206	-0.0470816	0.0288404		26	-0.0300836	-0.0461344	-0.0140328	0.004983	-0.0099988	0.0199648		26	-0.056008	-0.0866053	-0.0254107	0.0122397	-0.0171811	0.0416605
	26.5	0.046992	0.00748937	0.0864947	0.00988057	-0.0308287	0.0505899			26.5	0.0131989	-0.0240462	0.050444	-0.0171249	-0.0544267	0.0201768		26.5	-0.0211411	-0.0354611	-0.0068211	0.00832022	-0.0068674	0.0235078		26.5	-0.065655	-0.0980998	-0.0332102	0.0170455	-0.0142504	0.0483414
	27	0.0181231	-0.023057	0.0593033	0.00596588	-0.035879	0.0478107			27	-0.0021591	-0.0404669	0.0361487	0.00745496	-0.0311718	0.0460817		27	-0.0209386	-0.0355098	-0.0063674	0.00457919	-0.0106509	0.0198093		27	-0.0420521	-0.075037	-0.0090671	0.0135542	-0.0161193	0.0432277
	27.5	0.0105125	-0.0296856	0.0507106	-0.0018526	-0.0423838	0.0386786			27.5	-0.0067652	-0.0445455	0.0310152	0.00244266	-0.036299	0.0411844		27.5	-0.0220365	-0.0353207	-0.0087523	0.00742837	-0.0061559	0.0210127		27.5	-0.0464993	-0.0765358	-0.0164627	0.00198425	-0.027233	0.0312015
	28	-0.0052829	-0.0467723	0.0362066	0.0176191	-0.0247001	0.0599383			28	-0.0013683	-0.0383939	0.0356573	-0.0171135	-0.0561149	0.0218878		28	-0.0243996	-0.0371069	-0.0116923	0.00819713	-0.0050567	0.021451		28	-0.034682	-0.0652623	-0.0041017	-0.0016864	-0.0333719	0.0299991
	28.5	-0.0190632	-0.0610391	0.0229127	0.0130048	-0.0293011	0.0553107			28.5	-0.0008528	-0.0394847	0.037779	-0.0132611	-0.0529489	0.0264266		28.5	-0.0232701	-0.0359333	-0.0106069	0.00910119	-0.0036225	0.0218249		28.5	-0.0461802	-0.0787709	-0.0135894	0.00410701	-0.0236947	0.0319087
	29	-0.0011787	-0.0432177	0.0408604	-0.004041	-0.0468254	0.0387434			29	0.0111522	-0.0267682	0.0490725	-0.0078477	-0.0469816	0.0312861		29	-0.0252318	-0.037588	-0.0128757	0.0105292	-0.0019927	0.0230511		29	-0.0226005	-0.0516799	0.006479	0.00703367	-0.0262836	0.0403509
	29.5	0.00836978	-0.0333956	0.0501352	-0.008577	-0.0506872	0.0335332			29.5	0.0134814	-0.0257929	0.0527557	-0.0077615	-0.0469649	0.031442		29.5	-0.0331182	-0.046318	-0.0199184	0.0132421	0.00054752	0.0259368		29.5	-0.0315853	-0.0605543	-0.0026163	0.0035632	-0.0261301	0.0332566
	30	0.0230345	-0.0190163	0.0650853	-0.0118089	-0.0543535	0.0307358			30	0.0161919	-0.0241484	0.0565322	-0.0212837	-0.0607885	0.0182212		30	-0.030454	-0.0432663	-0.0176418	0.00735684	-0.0052433	0.0199569		30	-0.0230188	-0.0529187	0.00688114	0.0114362	-0.0185627	0.0414351
	30.5	0.0250733	-0.0177688	0.0679155	-0.0054158	-0.0480523	0.0372207			30.5	0.0185553	-0.020928	0.0580387	-0.018478	-0.0560094	0.0190533		30.5	-0.0230179	-0.0366662	-0.0093697	0.0066117	-0.0054825	0.0187059		30.5	-0.0214969	-0.051189	0.00819508	-0.0024564	-0.0326838	0.0277711
	31	0.0442633	0.00289985	0.0856267	0.0114536	-0.0305393	0.0534465			31	0.0192122	-0.0202216	0.0586459	-0.0058172	-0.0447164	0.033082		31	-0.0257133	-0.0377029	-0.0137237	0.00362761	-0.008263	0.0155183		31	-0.0040552	-0.0336965	0.0255861	-0.0002758	-0.0296312	0.0290795
	31.5	0.0397984	-0.0024893	0.0820861	0.00067953	-0.0414878	0.0428469			31.5	0.0242147	-0.0162953	0.0647246	-0.0166627	-0.0543455	0.0210201		31.5	-0.0270763	-0.0398163	-0.0143364	0.00360338	-0.0088513	0.016058		31.5	0.00413738	-0.0248004	0.0330752	0.00652442	-0.0225007	0.0355495
	32	0.0459255	0.0040534	0.0877976	-0.0082116	-0.0506766	0.0342534			32	0.00444658	-0.0350378	0.0439309	-0.0026527	-0.0409136	0.0356083		32	-0.0280241	-0.0424861	-0.013562	-0.0010771	-0.0137066	0.0115524		32	0.0011144	-0.0275954	0.0298242	0.0109351	-0.0189443	0.0408146
	32.5	0.0563497	0.014281	0.0984184	0.00724418	-0.0372316	0.0517199			32.5	0.005842	-0.0346581	0.0463421	-0.000947	-0.0399692	0.0380751		32.5	-0.0258007	-0.0380321	-0.0135693	0.00425256	-0.0077309	0.016236		32.5	0.00118225	-0.0276306	0.0299951	0.00931474	-0.0253731	0.0440026
	33	0.057051	0.0131832	0.100919	-0.0228402	-0.0663594	0.020679			33	-0.0001492	-0.0396125	0.0393141	-0.0011393	-0.0398027	0.0375241		33	-0.0303883	-0.042814	-0.0179625	0.000923	-0.0108793	0.0127253		33	-0.0109812	-0.0402495	0.0182872	0.0168109	-0.0136767	0.0472986
	33.5	0.0573881	0.0134225	0.101354	-0.0223523	-0.0652372	0.0205326			33.5	0.00050748	-0.0394493	0.0404643	0.00452877	-0.0334868	0.0425443		33.5	-0.0276646	-0.0394697	-0.0158594	-0.0049414	-0.0161362	0.00625329		33.5	-0.0234903	-0.0531368	0.00615624	0.00518612	-0.0243097	0.0346819
	34	0.0558174	0.0111709	0.100464	-0.0155269	-0.0598003	0.0287465			34	-0.0037301	-0.0423012	0.034841	0.0230947	-0.0150708	0.0612603		34	-0.0271307	-0.0384093	-0.0158521	-0.0052387	-0.0158369	0.00535954		34	-0.0262918	-0.0556145	0.00303084	0.00081309	-0.0278762	0.0295024
	34.5	0.0608835	0.016204	0.105563	-0.0178405	-0.0616137	0.0259327			34.5	-0.0019124	-0.0410751	0.0372502	0.0212469	-0.0175217	0.0600154		34.5	-0.0212427	-0.0313416	-0.0111438	-0.0052811	-0.0157111	0.00514893		34.5	-0.0242571	-0.056658	0.00814373	0.00094268	-0.0339889	0.0358743
	35	0.0501617	0.00469782	0.0956256	-0.0167874	-0.0615506	0.0279758			35	0.0135848	-0.0260522	0.0532219	0.0216264	-0.0165717	0.0598245		35	-0.0221973	-0.0333063	-0.0110883	0.00031703	-0.0105534	0.0111874		35	-0.0252249	-0.0563211	0.00587126	-0.0012777	-0.0363379	0.0337824
	35.5	0.030461	-0.014361	0.0752829	-0.0207138	-0.0654781	0.0240504			35.5	0.00310979	-0.0367485	0.0429681	0.019151	-0.0202511	0.058553		35.5	-0.0205909	-0.0322541	-0.0089277	-0.0009293	-0.0125477	0.0106891		35.5	-0.0256346	-0.0556431	0.00437393	-0.0036895	-0.0355625	0.0281835
	36	0.0571781	0.0110729	0.103283	-0.0374962	-0.0829916	0.00799915			36	0.00697125	-0.0327906	0.0467331	0.0227908	-0.0167941	0.0623756		36	-0.0233258	-0.035141	-0.0115105	-0.0055399	-0.0169489	0.00586922		36	-0.0259884	-0.0564131	0.00443641	0.00421497	-0.0277393	0.0361693
	36.5	0.0680268	0.0229848	0.113069	-0.0120236	-0.0571541	0.0331069			36.5	0.0101289	-0.0290718	0.0493296	0.00950437	-0.030513	0.0495217		36.5	-0.0250397	-0.0362355	-0.0138439	-0.0058581	-0.0171124	0.00539623		36.5	-0.0205011	-0.0499654	0.0089632	0.00281409	-0.0290475	0.0346757
	37	0.0758309	0.0293776	0.122284	-0.01806	-0.0629717	0.0268516			37	0.00653606	-0.0333551	0.0464273	0.00289013	-0.0380177	0.043798		37	-0.0264429	-0.0386039	-0.014282	-0.0030193	-0.0150139	0.00897537		37	-0.0045963	-0.0353847	0.0261921	0.00502139	-0.0255011	0.0355439
	37.5	0.119442	0.0737056	0.165179	-0.0143602	-0.0609009	0.0321804			37.5	-0.0047455	-0.0435026	0.0340116	0.0176024	-0.022268	0.0574727		37.5	-0.0235526	-0.0357641	-0.0113411	-0.0024297	-0.013969	0.00910951		37.5	-0.0014763	-0.0338821	0.0309295	0.00696948	-0.0249402	0.0388791
	38	0.116986	0.0708468	0.163124	0.00823633	-0.0383903	0.054863			38	-0.0159657	-0.0558415	0.0239101	0.00581206	-0.0335108	0.0451349		38	-0.0281442	-0.0399252	-0.0163632	0.00020279	-0.0106157	0.0110213		38	-0.0197701	-0.0552403	0.0157	0.00679795	-0.0239516	0.0375475
	38.5	0.0972314	0.0496196	0.144843	-0.0084645	-0.0557418	0.0388128			38.5	-0.0142644	-0.0534769	0.0249481	0.00442592	-0.0341758	0.0430277		38.5	-0.0233489	-0.034495	-0.0122029	-0.0003383	-0.0105	0.00982344		38.5	-0.023963	-0.0576407	0.00971469	0.00383891	-0.0272263	0.0349042
	39	0.102791	0.0561134	0.149469	0.00986151	-0.0372687	0.0569917			39	0.00683868	-0.0317686	0.045446	0.00195648	-0.0359817	0.0398947		39	-0.0265721	-0.0387641	-0.0143801	-0.0010529	-0.0115565	0.00945074		39	-0.0386837	-0.0743997	-0.0029677	0.00517657	-0.028038	0.0383912
	39.5	0.0959567	0.0481237	0.14379	0.0193558	-0.0290236	0.0677352			39.5	0.00740145	-0.0322709	0.0470738	0.00095989	-0.037867	0.0397867		39.5	-0.0232082	-0.0337033	-0.0127131	-0.0001385	-0.0100931	0.00981601		39.5	-0.0292685	-0.064375	0.00583798	0.00300584	-0.0286259	0.0346376
	40	0.0796956	0.0317943	0.127597	0.00352491	-0.0444109	0.0514607			40	-0.0012438	-0.0397366	0.0372491	-0.0054241	-0.0435306	0.0326823		40	-0.0205131	-0.0307636	-0.0102626	-0.0022018	-0.0120824	0.00767882		40	-0.0322812	-0.0675069	0.00294446	0.00104257	-0.0304096	0.0324948
	40.5	0.0877717	0.0398881	0.135655	0.0039678	-0.0442533	0.0521889			40.5	-0.0068372	-0.0450544	0.0313801	0.00316433	-0.0353916	0.0417203		40.5	-0.0217706	-0.033305	-0.0102363	0.00030507	-0.0099147	0.0105248		40.5	-0.0303879	-0.067668	0.00689225	-0.0068704	-0.0382328	0.024492
	41	0.122699	0.0733655	0.172032	0.0050946	-0.044045	0.0542342			41	0.00560084	-0.0340943	0.0452959	-0.0019185	-0.04	0.0361629		41	-0.019477	-0.0310195	-0.0079346	0.00450573	-0.0069479	0.0159593		41	-0.0186616	-0.0548765	0.0175533	-0.0099234	-0.0426001	0.0227534
	41.5	0.111534	0.0608028	0.162265	0.020782	-0.0272805	0.0688446			41.5	-0.0078382	-0.0472703	0.0315938	-0.0036011	-0.0423359	0.0351336		41.5	-0.022213	-0.0344499	-0.0099761	0.0033717	-0.0084705	0.0152139		41.5	-0.0208941	-0.0561537	0.0143656	0.00388078	-0.0300096	0.0377712
	42	0.121196	0.0705594	0.171832	0.0169178	-0.0323946	0.0662302			42	-0.0052293	-0.0440218	0.0335631	0.00248838	-0.0364333	0.0414101		42	-0.016561	-0.0290687	-0.0040532	0.005178	-0.0057534	0.0161094		42	-0.0195655	-0.0565104	0.0173794	-0.0019743	-0.0348222	0.0308736
	42.5	0.116406	0.0661843	0.166628	0.0138623	-0.0350555	0.0627801			42.5	-0.0065364	-0.0465427	0.0334699	0.00714847	-0.0320888	0.0463857		42.5	-0.013058	-0.0263926	0.00027652	0.00716156	-0.0047031	0.0190262		42.5	-0.0142937	-0.0508798	0.0222924	0.0113944	-0.0237133	0.0465021
	43	0.0916632	0.041209	0.142117	0.0429734	-0.0062486	0.0921954			43	-0.0048503	-0.0456409	0.0359403	0.0167992	-0.024481	0.0580794		43	-0.0159531	-0.0285435	-0.0033628	0.00367857	-0.0073761	0.0147333		43	-0.0216285	-0.0577107	0.0144536	0.00624893	-0.027245	0.0397428
	43.5	0.08169	0.0301538	0.133226	0.0356363	-0.0133556	0.0846282			43.5	0.00251665	-0.0471409	0.0521742	0.0164063	-0.0331194	0.065932		43.5	-0.0144125	-0.0278049	-0.0010202	0.00859336	-0.0025326	0.0197193		43.5	-0.0273666	-0.0634573	0.00872411	0.00876659	-0.0248652	0.0423984
	44	0.0789331	0.0262264	0.13164	0.0438459	-0.0052595	0.0929513			44	0.00615535	-0.0420093	0.05432	0.00073035	-0.0476002	0.0490609		44	-0.0092535	-0.021497	0.00298998	0.00668487	-0.0043403	0.0177101		44	-0.0221535	-0.0583149	0.0140079	-0.0190734	-0.0528666	0.0147199
	44.5	0.111252	0.0578895	0.164615	0.0141039	-0.0357588	0.0639666			44.5	-0.0131272	-0.0595897	0.0333353	-0.012677	-0.0582759	0.032922		44.5	-0.0112321	-0.0231326	0.00066833	0.00392805	-0.0072391	0.0150952		44.5	-0.0265081	-0.0634632	0.010447	-0.0176487	-0.055312	0.0200147
	45	0.132218	0.0790638	0.185373	0.0468547	-0.0035621	0.0972715			45	0.00934496	-0.0308755	0.0495654	0.0126956	-0.0288557	0.0542469		45	-0.0059665	-0.0188773	0.00694432	0.00439176	-0.0060533	0.0148368		45	-0.0333438	-0.071289	0.00460133	-0.0181894	-0.0557954	0.0194167
	45.5	0.145865	0.0921266	0.199603	0.039572	-0.0129405	0.0920844			45.5	0.0319858	-0.0068447	0.0708163	0.0136095	-0.0251039	0.0523229		45.5	-0.0096376	-0.019565	0.00028973	0.00159137	-0.0080819	0.0112647		45.5	-0.0171633	-0.0555208	0.0211942	-0.0159392	-0.053012	0.0211336
	46	0.15544	0.0999911	0.21089	0.0173573	-0.035297	0.0700117			46	0.0200263	-0.0199635	0.060016	0.026613	-0.0118288	0.0650548		46	-0.0025845	-0.0144575	0.00928839	-0.0002634	-0.0119934	0.0114666		46	0.0048588	-0.0351884	0.044906	-0.0298746	-0.0681515	0.00840236
	46.5	0.185039	0.129593	0.240485	-0.0083755	-0.0615157	0.0447647			46.5	0.0291648	-0.0096104	0.06794	0.0483428	0.0082233	0.0884623		46.5	-0.0063339	-0.0177095	0.00504172	-0.0039547	-0.0144115	0.00650215		46.5	-0.0011156	-0.0401927	0.0379616	-0.0442389	-0.0835942	-0.0048835
	47	0.171825	0.116076	0.227573	-0.0140341	-0.0675903	0.039522			47	0.0126064	-0.0268979	0.0521108	0.0393433	-0.0010411	0.0797278		47	-0.0043118	-0.0146829	0.00605934	-0.0054369	-0.0170916	0.00621784		47	0.0173908	-0.0207196	0.0555013	-0.0396288	-0.0782907	-0.0009669
	47.5	0.181803	0.126071	0.237536	-0.0070689	-0.0615514	0.0474136			47.5	0.00957632	-0.0287497	0.0479023	0.0481282	0.00849337	0.087763		47.5	-0.006567	-0.0165488	0.00341476	-0.0067433	-0.0189585	0.0054718		47.5	0.0422157	0.00038785	0.0840436	-0.0248929	-0.0649251	0.0151393
	48	0.161939	0.10673	0.217149	0.0009307	-0.0541397	0.0560011			48	-0.0023306	-0.0402901	0.0356289	0.0362893	-0.0027151	0.0752937		48	-0.005968	-0.0159931	0.004057	-0.0112004	-0.0227035	0.00030265		48	0.0435603	0.00086128	0.0862592	-0.0254611	-0.0663095	0.0153874
	48.5	0.172919	0.11746	0.228378	0.00624042	-0.0512433	0.0637241			48.5	-0.0057451	-0.0461007	0.0346106	0.0557978	0.0150397	0.0965559		48.5	-0.0017079	-0.0127995	0.00938375	-0.0086852	-0.0203901	0.0030196		48.5	0.0316513	-0.0109166	0.0742191	-0.0172231	-0.0579731	0.0235269
	49	0.177254	0.121637	0.232871	-0.0002917	-0.0564534	0.0558701			49	-0.0120734	-0.0521229	0.0279761	0.0325496	-0.0069316	0.0720309		49	-0.0049753	-0.01589	0.00593935	-0.0069503	-0.0184621	0.0045615		49	0.0371589	-0.0034879	0.0778058	0.0122871	-0.0274615	0.0520358
	49.5	0.191595	0.135811	0.24738	0.00857845	-0.0474106	0.0645675			49.5	0.00095098	-0.0385585	0.0404605	0.0195205	-0.0200089	0.0590499		49.5	-0.0037734	-0.0155477	0.00800087	-0.0105493	-0.0222032	0.00110458		49.5	0.0449723	0.0025332	0.0874115	0.016266	-0.0243479	0.0568799
	50	0.202501	0.145996	0.259006	0.0173295	-0.0384826	0.0731415			50	0.00977524	-0.0301833	0.0497338	0.0233104	-0.018163	0.0647837		50	-0.0086388	-0.0213282	0.00405069	-0.0087464	-0.0208102	0.00331744		50	0.0452363	0.00319423	0.0872784	0.03115	-0.0097869	0.0720869
	50.5	0.229911	0.171273	0.28855	0.0361099	-0.0208509	0.0930706			50.5	-0.0174006	-0.0574584	0.0226572	0.0237318	-0.0176779	0.0651416		50.5	-0.003371	-0.0147992	0.00805714	-0.0072326	-0.0186265	0.00416123		50.5	0.0472592	0.00450152	0.0900168	0.022117	-0.0174587	0.0616927
	51	0.213785	0.153952	0.273617	0.0651506	0.00893829	0.121363			51	-0.0010162	-0.0413563	0.0393239	0.0293753	-0.0107303	0.0694809		51	0.00100174	-0.0108005	0.012804	-0.0063063	-0.0187563	0.00614377		51	0.0571719	0.014983	0.0993607	0.0243088	-0.0154784	0.064096
	51.5	0.221504	0.161224	0.281784	0.0805862	0.022252	0.13892			51.5	-0.0021946	-0.0431624	0.0387732	0.035585	-0.004534	0.075704		51.5	-0.0007888	-0.0126617	0.0110841	-0.0083326	-0.0209076	0.00424233		51.5	0.050906	0.00785629	0.0939557	0.0127266	-0.0294389	0.054892
	52	0.214425	0.154913	0.273938	0.067993	0.0101952	0.125791			52	-0.0045358	-0.0451323	0.0360606	0.026603	-0.0123151	0.065521		52	4.82e-05	-0.0116157	0.011712	-0.0119644	-0.0242636	0.00033467		52	0.0285255	-0.0150587	0.0721096	0.0134698	-0.0278188	0.0547585
	52.5	0.206499	0.147463	0.265534	0.0744546	0.0160792	0.13283			52.5	0.00172505	-0.038038	0.0414881	0.0224862	-0.0175265	0.062499		52.5	-0.003836	-0.0151235	0.00745152	-0.0129899	-0.0257631	-0.0002167		52.5	0.0468792	0.002856	0.0909023	0.0200124	-0.0251376	0.0651625
	53	0.193737	0.134337	0.253137	0.0734165	0.0142926	0.13254			53	-0.0049819	-0.0462865	0.0363226	0.0312102	-0.0098406	0.072261		53	-0.0034304	-0.015134	0.00827311	-0.0118276	-0.0254353	0.00178015		53	0.037275	-0.0064388	0.0809889	0.0172613	-0.0264333	0.0609559
	53.5	0.176189	0.116583	0.235796	0.0424726	-0.0168331	0.101778			53.5	-0.0089984	-0.049024	0.0310271	0.0382699	-0.001741	0.0782807		53.5	-0.0028683	-0.0152414	0.00950488	-0.0120992	-0.0258817	0.00168316		53.5	0.0310069	-0.0147627	0.0767765	0.0218771	-0.0216363	0.0653906
	54	0.199417	0.138466	0.260369	0.052797	-0.0078735	0.113467			54	-0.0240535	-0.0641148	0.0160078	0.0384289	-0.0021519	0.0790098		54	0.00133498	-0.0101416	0.0128115	-0.0051527	-0.0190233	0.00871802		54	0.029328	-0.014397	0.073053	0.019768	-0.0248265	0.0643624
	54.5	0.203726	0.142227	0.265225	0.0572306	-0.0022318	0.116693			54.5	-0.0258207	-0.0642955	0.0126541	0.0270047	-0.0121435	0.0661529		54.5	0.00660203	-0.0045903	0.0177944	-0.0071436	-0.0202738	0.00598665		54.5	0.0362769	-0.0074821	0.0800359	0.0311359	-0.0147913	0.0770631
	55	0.205609	0.143636	0.267582	0.0542798	-0.0059119	0.114472			55	-0.0142639	-0.0537133	0.0251855	0.03605	-0.0040666	0.0761666		55	0.00735284	-0.0033062	0.0180119	-0.0071201	-0.0191965	0.00495618		55	0.0260259	-0.0206739	0.0727258	-0.0105459	-0.057612	0.0365202
	55.5	0.196186	0.133745	0.258627	0.0563847	-0.0055596	0.118329			55.5	-0.0177531	-0.057277	0.0217709	0.0300838	-0.0095088	0.0696764		55.5	0.00770632	-0.003746	0.0191587	-0.0098964	-0.0224998	0.00270702		55.5	0.0363056	-0.0070058	0.0796171	0.0145904	-0.0305225	0.0597032
	56	0.188817	0.126482	0.251152	0.0360343	-0.0266987	0.0987674			56	-0.034547	-0.0740503	0.00495635	0.0250524	-0.0140879	0.0641928		56	0.0113435	-0.0003635	0.0230505	-0.0065193	-0.0210652	0.0080265		56	0.0294151	-0.0156425	0.0744727	0.0186361	-0.0271706	0.0644427
	56.5	0.185255	0.123038	0.247472	0.0341065	-0.0276579	0.0958708			56.5	-0.0158828	-0.0572318	0.0254662	0.0127458	-0.0269985	0.0524901		56.5	0.0100957	-0.0014748	0.0216662	-0.0053035	-0.0177484	0.00714147		56.5	0.0463483	0.00125557	0.0914411	-0.0001829	-0.0455077	0.045142
	57	0.229373	0.166007	0.29274	0.0153855	-0.0477507	0.0785217			57	-0.0154875	-0.0558091	0.024834	0.0117212	-0.0266684	0.0501109		57	0.00813236	-0.0033637	0.0196284	0.00024964	-0.0131378	0.0136371		57	0.0318793	-0.0143941	0.0781528	-0.0012999	-0.0467966	0.0441967
	57.5	0.259508	0.196157	0.32286	0.0440777	-0.0191851	0.10734			57.5	-0.0104555	-0.0501008	0.0291898	-0.0001336	-0.0382458	0.0379787		57.5	0.00673695	-0.0049328	0.0184067	0.00408863	-0.009475	0.0176522		57.5	0.0657857	0.0193632	0.112208	0.00079516	-0.0446755	0.0462658
	58	0.302006	0.2369	0.367112	0.0270809	-0.0366438	0.0908056			58	0.0212436	-0.0194544	0.0619415	-0.0018863	-0.040538	0.0367654		58	0.0104012	-0.0015383	0.0223408	-0.0025413	-0.0157051	0.0106224		58	0.0642017	0.0190622	0.109341	0.0215762	-0.0282318	0.0713843
	58.5	0.303115	0.238641	0.367589	0.0190104	-0.0459299	0.0839507			58.5	0.0143059	-0.0253679	0.0539797	-0.0115299	-0.0506228	0.027563		58.5	0.00756882	-0.0055652	0.0207029	0.00265967	-0.0109111	0.0162305		58.5	0.0666456	0.0193162	0.113975	0.00931252	-0.0400412	0.0586663
	59	0.305358	0.239739	0.370977	0.0199174	-0.0452563	0.0850912			59	0.0147858	-0.0257155	0.0552871	-0.0242405	-0.062746	0.014265		59	0.0124647	0.00016657	0.0247628	0.00133951	-0.0125637	0.0152427		59	0.0590417	0.00923815	0.108845	0.0242841	-0.0257103	0.0742786
	59.5	0.270162	0.203421	0.336902	0.0117584	-0.0541761	0.077693			59.5	0.0347985	-0.0047703	0.0743674	-0.0331996	-0.0725232	0.006124		59.5	0.0100759	-0.0022714	0.0224231	-0.0032557	-0.0158109	0.0092996		59.5	0.0481903	-0.0006591	0.0970398	0.0116903	-0.0350645	0.058445
	60	0.271951	0.206379	0.337522	0.00702224	-0.0584578	0.0725023			60	0.0231495	-0.015806	0.062105	-0.0134266	-0.0526298	0.0257766		60	0.0141131	0.00147088	0.0267552	0.00117926	-0.0119675	0.014326		60	0.0590026	0.00970514	0.1083	0.00393309	-0.0437603	0.0516264
	60.5	0.277447	0.211165	0.343729	0.00910196	-0.0560698	0.0742737			60.5	0.0382043	-0.00177	0.0781786	-0.0291164	-0.0678209	0.00958814		60.5	0.0144773	0.00056935	0.0283853	0.00517477	-0.0098544	0.0202039		60.5	0.0619612	0.0131326	0.11079	0.0216146	-0.0266621	0.0698913
	61	0.262993	0.196006	0.329979	0.00321682	-0.0632331	0.0696667			61	0.0173749	-0.0222953	0.0570452	-0.0188948	-0.058327	0.0205374		61	0.00901266	-0.0036299	0.0216552	0.00095646	-0.0125963	0.0145092		61	0.082685	0.0310829	0.134287	0.0320232	-0.0201741	0.0842204
	61.5	0.280289	0.212778	0.347801	0.0327625	-0.0345349	0.10006			61.5	0.0146211	-0.0248418	0.054084	-0.0103024	-0.0498923	0.0292876		61.5	0.0184108	0.00575804	0.0310636	0.0048397	-0.0077385	0.0174179		61.5	0.095845	0.0457067	0.145983	0.0280897	-0.0226279	0.0788072
	62	0.297894	0.230872	0.364915	0.0189496	-0.0476742	0.0855734			62	0.0126395	-0.0274216	0.0527005	-0.009394	-0.0489973	0.0302093		62	0.0192199	0.00676872	0.0316712	0.00859591	-0.0052578	0.0224496		62	0.0966821	0.046113	0.147251	0.0305479	-0.0217891	0.0828849
	62.5	0.323422	0.256248	0.390596	-0.0072642	-0.0752932	0.0607648			62.5	0.0130763	-0.0264079	0.0525604	-0.0061468	-0.0458265	0.0335329		62.5	0.017891	0.00518585	0.0305962	0.00399914	-0.0102514	0.0182497		62.5	0.0881912	0.0374356	0.138947	0.0402616	-0.0109382	0.0914614
	63	0.365024	0.295425	0.434623	0.020941	-0.0479301	0.089812			63	0.011812	-0.027356	0.05098	-0.0181283	-0.0585652	0.0223086		63	0.0205101	0.00781271	0.0332075	0.00483706	-0.0091387	0.0188128		63	0.0824794	0.032064	0.132895	0.0476374	-0.0032734	0.0985481
	63.5	0.360255	0.290752	0.429758	0.0122228	-0.0563166	0.0807622			63.5	0.00075774	-0.0386236	0.0401391	-0.0240835	-0.0636137	0.0154466		63.5	0.0201994	0.00683411	0.0335646	0.00653153	-0.0092474	0.0223104		63.5	0.071178	0.0220121	0.120344	0.0452518	-0.0064602	0.0969638
	64	0.369969	0.300886	0.439052	0.0212703	-0.0475954	0.0901361			64	-0.0004966	-0.0403792	0.039386	-0.0216978	-0.0625073	0.0191117		64	0.0168819	0.00436389	0.0294	0.00921848	-0.004956	0.023393		64	0.0580879	0.00686245	0.109313	0.062462	0.00991622	0.115008
	64.5	0.358652	0.288474	0.42883	0.0114986	-0.0578756	0.0808729			64.5	-0.00711	-0.0471511	0.0329312	-0.0287488	-0.0696706	0.012173		64.5	0.0222584	0.00775334	0.0367634	0.0103035	-0.0040968	0.0247038		64.5	0.0313954	-0.0211166	0.0839074	0.0699727	0.0173472	0.122598
	65	0.404293	0.332389	0.476197	0.0308058	-0.0404024	0.102014			65	-0.0099953	-0.0501179	0.0301274	-0.0300922	-0.0710108	0.0108264		65	0.0221263	0.00807634	0.0361764	0.0103977	-0.0042486	0.0250439		65	0.0482164	-0.00384	0.100273	0.0522474	0.00121061	0.103284
	65.5	0.412907	0.341714	0.4841	0.0018595	-0.0679747	0.0716937			65.5	-0.0106588	-0.0493443	0.0280268	-0.0392248	-0.0794245	0.00097496		65.5	0.0245902	0.0100654	0.0391149	0.0100729	-0.0050759	0.0252218		65.5	0.0452479	-0.0089819	0.0994777	0.0401109	-0.0115447	0.0917665
	66	0.420157	0.347015	0.4933	0.044886	-0.0253708	0.115143			66	-0.0130578	-0.052435	0.0263194	-0.0493774	-0.0908595	-0.0078952		66	0.023041	0.00912618	0.0369558	0.00956275	-0.005344	0.0244695		66	0.0733282	0.0203096	0.126347	0.0392525	-0.0122051	0.0907101
	66.5	0.400572	0.326972	0.474173	0.0842815	0.0129537	0.155609			66.5	-0.0298385	-0.0706761	0.0109991	-0.0500916	-0.0911236	-0.0090596		66.5	0.0272884	0.0134064	0.0411704	0.00956805	-0.0072561	0.0263922		66.5	0.0508797	-0.0032467	0.105006	0.0513912	-0.0001465	0.102929
	67	0.360557	0.288006	0.433109	0.0211579	-0.0499365	0.0922524			67	-0.009896	-0.0488789	0.0290868	-0.0573968	-0.0985558	-0.0162378		67	0.0272099	0.0125194	0.0419003	0.00542935	-0.0095307	0.0203894		67	0.0797225	0.0248295	0.134616	0.0531174	0.00110076	0.105134
	67.5	0.334242	0.260947	0.407537	-0.0143421	-0.0850384	0.0563543			67.5	-0.00805	-0.0472155	0.0311155	-0.0333391	-0.073732	0.00705377		67.5	0.0346732	0.0197921	0.0495542	0.0120667	-0.0036686	0.027802		67.5	0.0795336	0.0223454	0.136722	0.035286	-0.0161745	0.0867465
	68	0.347459	0.273431	0.421487	-0.0070829	-0.0803643	0.0661985			68	-0.0101867	-0.0490761	0.0287027	-0.0261488	-0.0653615	0.0130639		68	0.0305196	0.0163668	0.0446724	0.0108684	-0.0049343	0.0266712		68	0.0563947	-0.0004222	0.113211	0.0261581	-0.0247497	0.077066
	68.5	0.365757	0.292035	0.439478	0.0114545	-0.0611025	0.0840115			68.5	-0.0029415	-0.0416534	0.0357703	-0.0219109	-0.0618187	0.0179969		68.5	0.0303129	0.0160774	0.0445484	0.00831101	-0.0060541	0.0226761		68.5	0.0630396	0.00893668	0.117143	0.0284876	-0.0244568	0.081432
	69	0.358284	0.28381	0.432758	0.0515993	-0.0214034	0.124602			69	-0.0116028	-0.050876	0.0276703	-0.0163148	-0.0568683	0.0242388		69	0.0299979	0.0157155	0.0442803	0.00760076	-0.0062698	0.0214713		69	0.0584196	0.00238789	0.114451	0.0169534	-0.0377316	0.0716384
	69.5	0.383909	0.30765	0.460168	0.0625305	-0.0115597	0.136621			69.5	-2.27e-05	-0.0402354	0.04019	-0.0265823	-0.0659712	0.0128066		69.5	0.0324754	0.0184548	0.046496	0.00656968	-0.0082218	0.0213611		69.5	0.0784258	0.0231472	0.133704	0.0384023	-0.0175893	0.0943938
	70	0.380418	0.305131	0.455704	0.0401175	-0.0343266	0.114562			70	0.00331785	-0.0370322	0.0436679	-0.0087325	-0.0490842	0.0316192		70	0.0313592	0.0171569	0.0455615	-0.0030734	-0.0174563	0.0113095		70	0.108511	0.0528874	0.164134	0.0270804	-0.0290292	0.0831899
	70.5	0.410496	0.335431	0.485561	0.0373942	-0.0373597	0.112148			70.5	-0.0051048	-0.0454406	0.0352309	-0.0251065	-0.0652378	0.0150248		70.5	0.02501	0.0109626	0.0390574	0.00169104	-0.0136796	0.0170616		70.5	0.111179	0.051937	0.17042	0.0354296	-0.0213864	0.0922457
	71	0.466959	0.390931	0.542987	0.0417483	-0.0332722	0.116769			71	0.0150708	-0.0248267	0.0549683	-0.0179644	-0.0579922	0.0220635		71	0.0277439	0.0148369	0.0406509	0.00217339	-0.0117951	0.0161418		71	0.135053	0.0753805	0.194726	0.0400256	-0.0179606	0.0980118
	71.5	0.480112	0.403427	0.556798	0.0402479	-0.0353299	0.115826			71.5	0.022215	-0.0176022	0.0620322	-0.0277602	-0.0673018	0.0117813		71.5	0.0223608	0.00834911	0.0363724	0.00126794	-0.013428	0.0159639		71.5	0.155594	0.0994171	0.211771	0.0204435	-0.036699	0.077586
	72	0.511973	0.435849	0.588097	0.0343303	-0.041118	0.109779			72	0.0109267	-0.0292392	0.0510927	-0.0212396	-0.0606108	0.0181316		72	0.0193469	0.00592643	0.0327674	-0.0024526	-0.0163352	0.01143		72	0.167223	0.109909	0.224537	0.0388101	-0.017993	0.0956132
	72.5	0.485265	0.408443	0.562087	-0.0264453	-0.103764	0.0508737			72.5	0.01266	-0.0270686	0.0523886	-0.0187588	-0.0599554	0.0224377		72.5	0.0209114	0.00729553	0.0345272	-0.0012014	-0.0156239	0.0132212		72.5	0.161706	0.105411	0.218	0.0462724	-0.0124887	0.105034
	73	0.49222	0.415097	0.569342	-0.0080337	-0.086145	0.0700775			73	-0.0086467	-0.0482868	0.0309934	-0.0242694	-0.063682	0.0151433		73	0.0166379	0.0012887	0.0319872	-0.0043662	-0.0190304	0.010298		73	0.18544	0.125764	0.245117	0.0331225	-0.0267098	0.0929547
	73.5	0.551884	0.474567	0.629201	-0.0344831	-0.112283	0.0433169			73.5	-0.0016548	-0.0417057	0.0383961	-0.0427951	-0.0820864	-0.0035038		73.5	0.00919735	-0.0050529	0.0234476	-0.0016752	-0.0163481	0.0129977		73.5	0.174068	0.116919	0.231217	0.0220461	-0.0365009	0.0805931
	74	0.56051	0.482839	0.63818	-0.0413026	-0.119655	0.0370496			74	0.0111752	-0.029601	0.0519514	-0.0267932	-0.067425	0.0138386		74	0.012271	-0.0018868	0.0264287	-0.0048176	-0.0184353	0.00880003		74	0.174454	0.11485	0.234059	0.0131348	-0.045455	0.0717245
	74.5	0.545665	0.46729	0.624039	-0.024549	-0.102411	0.0533127			74.5	0.0147788	-0.0252547	0.0548124	-0.0117327	-0.0507974	0.027332		74.5	0.0129186	-0.0006254	0.0264626	-0.0103253	-0.0239833	0.00333275		74.5	0.179951	0.118925	0.240977	0.0150936	-0.0465508	0.0767381
	75	0.561089	0.48163	0.640548	-0.0603458	-0.13862	0.0179287			75	0.0235921	-0.0150407	0.062225	0.00144805	-0.0390402	0.0419363		75	0.0117494	-0.0025836	0.0260825	-0.0033159	-0.0164032	0.0097713		75	0.170329	0.109499	0.231159	0.0230247	-0.0362709	0.0823203
	75.5	0.567008	0.486048	0.647967	-0.0490169	-0.128742	0.030708			75.5	0.0433599	0.00405977	0.08266	-0.0060215	-0.0454636	0.0334206		75.5	0.0124107	-0.0006627	0.0254842	-0.006365	-0.0198119	0.00708191		75.5	0.196528	0.135297	0.257759	0.0555341	-0.0049493	0.116017
	76	0.55796	0.477588	0.638333	-0.0485378	-0.127862	0.030787			76	0.055438	0.0162504	0.0946256	-0.0015271	-0.0412808	0.0382265		76	0.0143578	0.00131655	0.027399	-0.005679	-0.0189829	0.00762501		76	0.169708	0.109451	0.229965	0.0344329	-0.025379	0.0942448
	76.5	0.50158	0.420446	0.582713	-0.0318502	-0.111201	0.0475008			76.5	0.042678	0.00345377	0.0819022	0.00100458	-0.0386343	0.0406434		76.5	0.0179183	0.0051192	0.0307173	-0.0021205	-0.0142153	0.00997442		76.5	0.14185	0.083827	0.199874	0.0342024	-0.0243273	0.0927321
	77	0.539193	0.458193	0.620194	-0.0458049	-0.12598	0.0343705			77	0.0448971	0.00604484	0.0837494	-0.0077793	-0.0473165	0.031758		77	0.0101207	-0.0039359	0.0241773	0.00570864	-0.0081853	0.0196026		77	0.120074	0.0599626	0.180186	0.0224518	-0.0357704	0.0806741
	77.5	0.536127	0.454872	0.617381	-0.0601466	-0.140046	0.0197529			77.5	0.0440058	0.00403194	0.0839798	0.00415541	-0.0353079	0.0436187		77.5	0.010674	-0.0029844	0.0243324	-0.0025469	-0.0148409	0.00974713		77.5	0.138252	0.0777059	0.198799	0.0313012	-0.0276386	0.0902409
	78	0.553947	0.470565	0.637329	-0.0513998	-0.13182	0.0290209			78	0.0180078	-0.021729	0.0577447	-0.0113628	-0.0509632	0.0282375		78	0.00976209	-0.0030465	0.0225707	0.00390537	-0.0081697	0.0159804		78	0.154864	0.0928498	0.216879	0.0314922	-0.0278008	0.0907851
	78.5	0.560326	0.477668	0.642985	-0.056726	-0.137976	0.0245237			78.5	0.0257473	-0.0140371	0.0655318	-0.0063288	-0.0466094	0.0339519		78.5	0.00969371	-0.0039349	0.0233223	-0.0023345	-0.0157764	0.0111073		78.5	0.135604	0.0715073	0.199701	0.0274298	-0.0342896	0.0891492
	79	0.542982	0.460363	0.6256	-0.0799248	-0.161564	0.00171469			79	0.0139678	-0.0259029	0.0538384	-0.0149663	-0.0546631	0.0247305		79	0.0113238	-0.0016733	0.024321	-0.0020975	-0.0163663	0.0121712		79	0.150467	0.0854349	0.215498	-0.0073954	-0.0705589	0.0557682
	79.5	0.542817	0.460853	0.62478	-0.0761508	-0.158515	0.00621305			79.5	0.0442517	0.00357804	0.0849254	-0.003749	-0.0439518	0.0364538		79.5	0.0172309	0.00472415	0.0297376	-0.0062039	-0.0189173	0.00650942		79.5	0.129004	0.0677271	0.190282	0.00149869	-0.0617601	0.0647575
	80	0.533846	0.451919	0.615773	-0.012366	-0.0954374	0.0707054			80	0.0332742	-0.0072807	0.0738291	-0.0110223	-0.0523277	0.0302831		80	0.0151531	0.0015364	0.0287698	-0.0084001	-0.0228896	0.00608938		80	0.131393	0.0673402	0.195447	0.0237338	-0.0380563	0.0855239
	80.5	0.598152	0.514092	0.682211	-0.0190033	-0.10208	0.0640737			80.5	0.0228378	-0.0182824	0.0639579	0.00492684	-0.0360883	0.045942		80.5	0.0168577	0.0038627	0.0298527	-0.0093148	-0.0224487	0.00381906		80.5	0.114719	0.0519379	0.1775	0.0185374	-0.0458123	0.0828871
	81	0.637025	0.553886	0.720164	-0.0106499	-0.0925796	0.0712797			81	0.0253492	-0.0167365	0.067435	0.00830542	-0.0337337	0.0503445		81	0.0149649	0.00180701	0.0281229	-0.0053328	-0.0188217	0.00815615		81	0.102629	0.0344844	0.170773	0.0458585	-0.0161102	0.107827
	81.5	0.687222	0.602824	0.77162	-0.0267159	-0.109372	0.0559397			81.5	0.0315411	-0.0092269	0.072309	0.0003581	-0.0413309	0.0420471		81.5	0.0152849	0.00310729	0.0274625	-0.0052642	-0.0182444	0.00771602		81.5	0.124147	0.0585379	0.189757	0.0265777	-0.0363494	0.0895048
	82	0.730874	0.643975	0.817773	0.0462691	-0.0372551	0.129793			82	0.0257997	-0.0145964	0.0661958	-0.0019346	-0.0431933	0.0393242		82	0.013716	0.00210014	0.0253318	4.29e-05	-0.0133935	0.0134794		82	0.122202	0.0567196	0.187684	0.0383262	-0.0247437	0.101396
	82.5	0.758578	0.671904	0.845252	0.0600391	-0.0230393	0.143118			82.5	0.0289772	-0.0110243	0.0689786	-0.0103075	-0.050845	0.03023		82.5	0.015898	0.00332304	0.0284729	-0.0024226	-0.0157886	0.0109435		82.5	0.136807	0.0703592	0.203256	0.040241	-0.0216606	0.102143
	83	0.732178	0.646071	0.818284	0.0681055	-0.016037	0.152248			83	0.0135109	-0.0265743	0.0535962	-0.0105739	-0.0506602	0.0295125		83	0.0149578	0.00117079	0.0287447	0.00909402	-0.004397	0.022585		83	0.154857	0.0875014	0.222213	0.057919	-0.0057974	0.121635
	83.5	0.723209	0.635521	0.810897	0.0482556	-0.0361998	0.132711			83.5	-0.0052097	-0.0448792	0.0344597	-0.0091499	-0.0495403	0.0312404		83.5	0.0201993	0.00580141	0.0345971	0.00884093	-0.0051759	0.0228577		83.5	0.163462	0.0978934	0.229031	0.0530872	-0.0101114	0.116286
	84	0.702292	0.613658	0.790927	0.0625441	-0.0222746	0.147363			84	-0.0140357	-0.052783	0.0247116	-0.025057	-0.0656608	0.0155467		84	0.019746	0.00716213	0.0323299	0.00350748	-0.0105281	0.017543		84	0.178223	0.112446	0.243999	0.0327872	-0.0289211	0.0944955
	84.5	0.698136	0.610428	0.785843	0.0297824	-0.0550162	0.114581			84.5	-0.0292684	-0.0695804	0.0110435	-0.0233576	-0.0638923	0.017177		84.5	0.0214073	0.00905269	0.0337619	0.00472409	-0.0100577	0.0195059		84.5	0.147743	0.0823706	0.213115	0.0338299	-0.0291604	0.0968202
	85	0.713077	0.625178	0.800976	0.00017814	-0.0853171	0.0856734			85	-0.0334348	-0.0736501	0.00678036	-0.001634	-0.0429392	0.0396712		85	0.0211452	0.00955545	0.0327349	0.00297144	-0.0101737	0.0161166		85	0.164656	0.0979642	0.231349	0.0221571	-0.0431415	0.0874557
	85.5	0.702611	0.614174	0.791048	-0.0225558	-0.107702	0.0625899			85.5	-0.0314829	-0.0715888	0.00862295	-0.0110368	-0.0525319	0.0304583		85.5	0.0251605	0.0117258	0.0385952	0.00451727	-0.008395	0.0174296		85.5	0.130785	0.0653745	0.196196	-0.0084743	-0.0760576	0.059109
	86	0.68168	0.593085	0.770275	0.00573835	-0.0811754	0.0926521			86	-0.0167861	-0.0560185	0.0224463	0.00533376	-0.0350239	0.0456914		86	0.021243	0.00841087	0.0340751	-0.0030535	-0.0166012	0.0104942		86	0.127511	0.0603539	0.194667	-0.0200952	-0.0860906	0.0459001
	86.5	0.617813	0.528848	0.706778	-0.0153795	-0.10239	0.0716307			86.5	-0.006074	-0.0458269	0.033679	0.0107393	-0.0300823	0.0515609		86.5	0.0189708	0.00701582	0.0309258	-0.0009933	-0.0142842	0.0122976		86.5	0.122995	0.0571798	0.188811	0.00200087	-0.0637355	0.0677373
	87	0.586744	0.497199	0.676289	-0.0007702	-0.0881905	0.0866501			87	-0.006102	-0.0464041	0.0342001	0.00364667	-0.0364959	0.0437893		87	0.0179462	0.00692936	0.028963	-0.0023473	-0.0156704	0.0109759		87	0.169828	0.104524	0.235132	-0.0222301	-0.0880386	0.0435785
	87.5	0.621944	0.533113	0.710775	-0.0334044	-0.122375	0.0555657			87.5	0.00826398	-0.0332005	0.0497285	-0.0116843	-0.0518535	0.0284848		87.5	0.0117248	0.00049497	0.0229546	-0.0028355	-0.0158189	0.0101478		87.5	0.182726	0.115594	0.249857	-0.0344446	-0.101369	0.0324797
	88	0.656584	0.566771	0.746398	0.00184646	-0.0873623	0.0910552			88	0.00237641	-0.0385708	0.0433236	-0.0082105	-0.0490856	0.0326646		88	0.0160191	0.00440139	0.0276367	-0.0041702	-0.0172785	0.00893805		88	0.21052	0.14468	0.27636	-0.0161209	-0.0823017	0.0500598
	88.5	0.649919	0.559992	0.739845	0.0111197	-0.0776544	0.0998938			88.5	0.00202783	-0.0382321	0.0422878	-0.0176182	-0.0584902	0.0232538		88.5	0.0100846	-0.0008363	0.0210056	-0.0035041	-0.0159275	0.0089194		88.5	0.195038	0.12718	0.262896	-0.0098321	-0.0759869	0.0563228
	89	0.698803	0.609216	0.78839	0.00356296	-0.0860833	0.0932092			89	0.00736421	-0.0334395	0.0481679	0.00615962	-0.0341927	0.046512		89	0.0113566	-0.0013215	0.0240347	-0.0026162	-0.0162422	0.0110098		89	0.209647	0.14233	0.276964	-0.0389296	-0.104477	0.0266179
	89.5	0.757349	0.667606	0.847092	-0.0066322	-0.0961329	0.0828685			89.5	0.0115153	-0.0298394	0.0528701	0.0136169	-0.0271737	0.0544075		89.5	0.00785481	-0.004513	0.0202226	-0.0015821	-0.0142405	0.0110763		89.5	0.221695	0.154497	0.288894	-0.02888	-0.0945819	0.036822
	90	0.767686	0.677765	0.857608	-0.0551325	-0.144654	0.0343893			90	-0.0015962	-0.0411067	0.0379142	0.0141276	-0.0258562	0.0541114		90	0.00884905	-0.0034285	0.0211266	0.00300321	-0.0102141	0.0162205		90	0.279389	0.210538	0.34824	-0.0656921	-0.133929	0.0025446
	90.5	0.730228	0.639604	0.820852	-0.0477137	-0.136835	0.0414074			90.5	-0.013449	-0.0542487	0.0273506	0.00203682	-0.038141	0.0422146		90.5	0.0079526	-0.0027827	0.0186878	-0.0013991	-0.0129037	0.0101055		90.5	0.265412	0.194363	0.336462	-0.0860153	-0.155327	-0.0167039
	91	0.752388	0.660832	0.843945	0.00821833	-0.0817205	0.0981572			91	-0.0123514	-0.052838	0.0281352	0.00128864	-0.0387787	0.041356		91	0.0121965	-0.000116	0.024509	-0.0031506	-0.0158956	0.00959444		91	0.293927	0.223902	0.363953	-0.0398875	-0.109201	0.0294262
	91.5	0.756574	0.664288	0.84886	-0.0030237	-0.0926554	0.086608			91.5	-0.0170528	-0.0571553	0.0230497	-0.0077352	-0.0485595	0.0330891		91.5	0.0116431	0.00101849	0.0222677	-0.0002669	-0.0124548	0.011921		91.5	0.302259	0.230338	0.374179	-0.0762633	-0.145388	-0.0071384
	92	0.747406	0.654814	0.839997	0.0262803	-0.0640628	0.116623			92	-0.0067944	-0.0470139	0.0334251	-0.0051392	-0.0465361	0.0362577		92	0.0158555	0.00421626	0.0274947	0.00346829	-0.0094306	0.0163672		92	0.314549	0.242145	0.386953	-0.0484939	-0.115604	0.0186159
	92.5	0.660414	0.567258	0.753571	0.0386315	-0.0513255	0.128588			92.5	-0.0272916	-0.0674858	0.0129026	-0.0179451	-0.0592693	0.0233791		92.5	0.0147775	0.00246774	0.0270873	0.00313271	-0.0104326	0.016698		92.5	0.310762	0.23934	0.382184	-0.0344758	-0.104425	0.0354732
	93	0.626867	0.533121	0.720612	0.055796	-0.0347379	0.14633			93	-0.0268535	-0.0672261	0.0135191	-0.0162819	-0.0570676	0.0245038		93	0.0174441	0.00669368	0.0281946	0.00656518	-0.0070274	0.0201578		93	0.280902	0.209637	0.352167	-0.027307	-0.0958169	0.0412028
	93.5	0.632864	0.538266	0.727463	0.0512307	-0.0398983	0.14236			93.5	-0.0104514	-0.0523939	0.031491	-0.0168062	-0.058304	0.0246915		93.5	0.0145859	0.00331546	0.0258563	0.00542214	-0.0076535	0.0184978		93.5	0.260478	0.19076	0.330197	-0.0223897	-0.0934871	0.0487078
	94	0.656675	0.561581	0.75177	0.0375542	-0.0539897	0.129098			94	-0.002442	-0.0430553	0.0381714	0.00792063	-0.0322443	0.0480855		94	0.0155736	0.00458441	0.0265627	0.00234783	-0.010587	0.0152827		94	0.266579	0.195437	0.337721	0.0510156	-0.0204409	0.122472
	94.5	0.663694	0.569789	0.757599	0.0443772	-0.0467729	0.135527			94.5	-0.0031057	-0.044394	0.0381826	0.00312651	-0.0375204	0.0437734		94.5	0.0206264	0.0100339	0.0312189	0.00169948	-0.011244	0.014643		94.5	0.275216	0.205903	0.344529	0.0385452	-0.0317646	0.108855
	95	0.667775	0.573117	0.762433	0.02334	-0.069625	0.116305			95	0.00364888	-0.0372969	0.0445946	0.00044573	-0.0399304	0.0408219		95	0.0146113	0.00371902	0.0255035	-0.0038026	-0.016179	0.00857384		95	0.285639	0.212421	0.358857	0.0613913	-0.0089442	0.131727
	95.5	0.702651	0.609358	0.795944	0.0385484	-0.0543889	0.131486			95.5	0.00922432	-0.0317721	0.0502207	-0.0002904	-0.040772	0.0401912		95.5	0.0193325	0.00858174	0.0300832	1.37e-06	-0.0131434	0.0131461		95.5	0.259043	0.188017	0.33007	0.0568692	-0.0130814	0.12682
	96	0.720586	0.626235	0.814937	0.00315523	-0.0911627	0.0974731			96	0.0146016	-0.0272787	0.0564819	-0.0072534	-0.048067	0.0335602		96	0.0225429	0.0113136	0.0337723	-0.0006114	-0.0114603	0.0102376		96	0.284871	0.213181	0.35656	0.0733733	0.00071804	0.146028
	96.5	0.733602	0.639045	0.828158	0.0255681	-0.0691546	0.120291			96.5	0.00660054	-0.0347769	0.0479779	0.00903202	-0.0322416	0.0503056		96.5	0.0214484	0.0108896	0.0320071	5.17e-06	-0.0105835	0.0105938		96.5	0.268593	0.197322	0.339864	0.0579336	-0.0157946	0.131662
	97	0.702689	0.606534	0.798843	0.076516	-0.0184642	0.171496			97	0.0156839	-0.0254917	0.0568595	-0.0009288	-0.0417226	0.0398651		97	0.0214547	0.0118628	0.0310466	-0.0013348	-0.01176	0.00909037		97	0.277111	0.206633	0.34759	0.0526925	-0.0198835	0.125268
	97.5	0.736898	0.640359	0.833436	0.110376	0.0154503	0.205301			97.5	0.0126629	-0.0286207	0.0539465	0.00027407	-0.0407052	0.0412534		97.5	0.0204075	0.0113694	0.0294456	-0.001568	-0.0115351	0.00839906		97.5	0.287693	0.214923	0.360462	0.0261752	-0.0478542	0.100205
	98	0.756216	0.659889	0.852543	0.0614362	-0.0336436	0.156516			98	-0.0119411	-0.0522733	0.0283911	-0.0028691	-0.0443442	0.0386061		98	0.0220362	0.0121399	0.0319325	-0.0026144	-0.0128697	0.0076409		98	0.280436	0.205937	0.354935	0.00245368	-0.0731044	0.0780117
	98.5	0.763671	0.667858	0.859484	0.0354137	-0.0591679	0.129995			98.5	-0.007971	-0.0484285	0.0324865	0.00488366	-0.035904	0.0456713		98.5	0.0176069	0.00801438	0.0271994	-0.0029268	-0.0135643	0.00771074		98.5	0.268404	0.197099	0.33971	-0.0127772	-0.0843531	0.0587987
	99	0.788273	0.691983	0.884564	0.0499071	-0.0461301	0.145944			99	0.00160034	-0.0397133	0.0429139	-0.0012386	-0.0429545	0.0404773		99	0.0194382	0.00992443	0.0289521	-0.0040411	-0.0156854	0.00760329		99	0.279732	0.207803	0.351661	-0.0402267	-0.113526	0.0330722
	99.5	0.800371	0.703647	0.897095	0.022924	-0.073599	0.119447			99.5	-0.0023134	-0.0431362	0.0385094	0.00179948	-0.0403898	0.0439888		99.5	0.0193324	0.0102571	0.0284076	-0.0069504	-0.0184766	0.00457581		99.5	0.288599	0.216185	0.361014	-0.0311616	-0.104357	0.0420334
	100	0.824919	0.727892	0.921945	0.00086198	-0.0963551	0.0980791			100	-0.0085154	-0.0490455	0.0320146	0.00304168	-0.0391145	0.0451979		100	0.0167776	0.00870292	0.0248523	-0.0050486	-0.0163223	0.00622511		100	0.259696	0.186029	0.333363	-0.0557405	-0.13159	0.0201092
	100.5	0.813298	0.71515	0.911446	0.0135051	-0.0836783	0.110689			100.5	-0.0119331	-0.0530719	0.0292057	0.0139821	-0.0280552	0.0560194		100.5	0.0173362	0.00869948	0.0259729	-0.00225	-0.0131946	0.00869453		100.5	0.213005	0.140571	0.285438	0.00132783	-0.0721951	0.0748508
	101	0.789219	0.692461	0.885977	0.034411	-0.0628391	0.131661			101	-0.0273904	-0.0675227	0.012742	0.00706068	-0.0333359	0.0474573		101	0.0139215	0.00505424	0.0227887	-0.0048832	-0.0158023	0.00603588		101	0.236034	0.160125	0.311943	0.0157778	-0.0590849	0.0906404
	101.5	0.772396	0.675618	0.869175	0.0491223	-0.0491678	0.147412			101.5	-0.0317315	-0.0716119	0.00814893	0.02242	-0.0171688	0.0620088		101.5	0.0141401	0.00575697	0.0225231	-0.0067022	-0.0172505	0.00384614		101.5	0.242439	0.168105	0.316774	0.00601707	-0.0681846	0.0802188
	102	0.67742	0.578786	0.776054	0.0574484	-0.041343	0.15624			102	-0.0246225	-0.0664236	0.0171787	0.0290127	-0.011339	0.0693643		102	0.0127161	0.00482882	0.0206034	-0.0086945	-0.0189336	0.00154461		102	0.285731	0.210755	0.360706	-5.61e-05	-0.075966	0.0758537
	102.5	0.64245	0.542459	0.742442	0.0841216	-0.0141601	0.182403			102.5	-0.0303983	-0.0716505	0.0108539	0.0287163	-0.0128379	0.0702704		102.5	0.0123875	0.00417827	0.0205967	-0.0087667	-0.0185978	0.00106453		102.5	0.316667	0.243322	0.390011	0.0445932	-0.0303579	0.119544
	103	0.633003	0.531915	0.734091	0.0753346	-0.0234135	0.174083			103	-0.0360223	-0.0781411	0.00609657	0.0211093	-0.0206361	0.0628546		103	0.00905206	0.00073533	0.0173688	-0.0055488	-0.0156206	0.00452297		103	0.278203	0.206126	0.35028	0.0125727	-0.0619026	0.0870481
	103.5	0.691119	0.591499	0.79074	0.0554752	-0.0419192	0.15287			103.5	-0.0303357	-0.0717884	0.011117	0.0373288	-0.0031745	0.0778322		103.5	0.010367	0.00192219	0.0188119	-0.0034086	-0.0139999	0.00718279		103.5	0.220001	0.144318	0.295684	0.0121559	-0.062952	0.0872638
	104	0.729234	0.629132	0.829337	0.0880844	-0.0096981	0.185867			104	-0.0349213	-0.0771539	0.00731132	0.00785772	-0.0328429	0.0485584		104	0.00839248	0.00044063	0.0163443	-0.0059471	-0.0161516	0.00425739		104	0.196193	0.121163	0.271223	0.0110929	-0.0630841	0.0852699
	104.5	0.745503	0.646367	0.84464	0.0934697	-0.005504	0.192444			104.5	-0.02347	-0.0649201	0.0179801	-0.0012742	-0.0418244	0.0392761		104.5	0.00964191	0.00159433	0.0176895	-0.0107745	-0.0213727	-0.0001764		104.5	0.181638	0.102674	0.260602	0.0177005	-0.0597192	0.0951202
	105	0.794018	0.693998	0.894037	0.0504146	-0.0489069	0.149736			105	0.0042361	-0.037013	0.0454852	-0.0182153	-0.0582895	0.0218589		105	0.0113541	0.00274713	0.0199612	-0.0090515	-0.0189692	0.00086627		105	0.196799	0.120373	0.273225	0.029399	-0.0462047	0.105003
	105.5	0.785023	0.683136	0.88691	0.047229	-0.0523977	0.146856			105.5	0.00127462	-0.040481	0.0430303	-0.0237692	-0.0648336	0.0172951		105.5	0.00967648	0.00168672	0.0176662	-0.0059187	-0.0151807	0.0033433		105.5	0.176187	0.100289	0.252086	0.0524965	-0.025168	0.130161
	106	0.723558	0.622393	0.824722	0.0376462	-0.0628152	0.138107			106	0.00171372	-0.039846	0.0432734	-0.0066574	-0.0473515	0.0340367		106	0.00997099	0.00251532	0.0174267	-0.0067737	-0.0158485	0.00230105		106	0.195747	0.118928	0.272566	0.0248926	-0.0516206	0.101406
	106.5	0.713219	0.612825	0.813613	0.025899	-0.074382	0.12618			106.5	0.00699817	-0.0335362	0.0475325	-0.0163892	-0.056329	0.0235505		106.5	0.0098661	0.0001576	0.0195746	-0.0042037	-0.0138078	0.00540036		106.5	0.203731	0.128006	0.279457	0.0245834	-0.0516473	0.100814
	107	0.738983	0.636567	0.841398	0.043069	-0.0578643	0.144002			107	-0.0110419	-0.0538311	0.0317473	-0.0229023	-0.0641791	0.0183745		107	0.014055	0.004672	0.023438	-0.0022535	-0.0127216	0.00821458		107	0.201893	0.124564	0.279221	0.00967477	-0.066196	0.0855455
	107.5	0.816071	0.71353	0.918611	0.0591563	-0.0426947	0.161007			107.5	0.0125646	-0.0286372	0.0537665	-0.0204702	-0.0603388	0.0193984		107.5	0.0137453	0.00470352	0.0227871	-0.001547	-0.0106037	0.00750979		107.5	0.228081	0.150449	0.305714	-0.0175254	-0.0944021	0.0593513
	108	0.808181	0.706426	0.909937	0.054935	-0.0471839	0.157054			108	-0.0076348	-0.050367	0.0350975	-0.0388649	-0.079767	0.00203718		108	0.0143841	0.00574981	0.0230184	-0.0009345	-0.0112839	0.00941494		108	0.243334	0.164105	0.322564	-0.0238895	-0.100249	0.0524705
	108.5	0.811306	0.708723	0.913889	0.0300814	-0.0716388	0.131802			108.5	-0.0094694	-0.050378	0.0314391	-0.0455746	-0.0868298	-0.0043193		108.5	0.0120301	0.00405525	0.0200049	-0.003396	-0.0120611	0.00526914		108.5	0.248573	0.170497	0.326649	-0.0145726	-0.0914615	0.0623164
	109	0.803087	0.700791	0.905383	0.0612604	-0.0411957	0.163717			109	0.00962192	-0.0318379	0.0510817	-0.0368348	-0.0785416	0.00487195		109	0.0112835	0.00378437	0.0187827	0.00162932	-0.0070513	0.01031		109	0.2457	0.165836	0.325563	0.0154324	-0.0638505	0.0947152
	109.5	0.827856	0.724463	0.931249	0.0829938	-0.0209226	0.18691			109.5	7.10105e-05	-0.0411595	0.0413016	-0.0389752	-0.0797195	0.0017692		109.5	0.0143354	0.00576012	0.0229107	-0.0016835	-0.0098413	0.0064743		109.5	0.302734	0.22288	0.382588	0.037947	-0.0402655	0.11616
	110	0.838703	0.735794	0.941611	0.102774	-0.0008667	0.206415			110	-0.005016	-0.0469881	0.0369562	-0.0351506	-0.0765726	0.00627131		110	0.012023	0.00434279	0.0197032	-0.0013411	-0.009436	0.00675373		110	0.355587	0.275538	0.435635	0.052929	-0.0262429	0.132101
	110.5	0.858416	0.753805	0.963027	0.0408166	-0.0620209	0.143654			110.5	-0.0069826	-0.0479718	0.0340065	-0.0075326	-0.0483784	0.0333132		110.5	0.0146053	0.00608875	0.0231218	-0.0006409	-0.0088674	0.0075856		110.5	0.307765	0.22924	0.38629	0.0626615	-0.0147271	0.14005
	111	0.869215	0.765478	0.972951	0.054665	-0.0474798	0.15681			111	0.00312279	-0.0378903	0.0441359	-0.0107626	-0.0516899	0.0301647		111	0.014063	0.00611081	0.0220152	0.00333042	-0.0063573	0.0130182		111	0.312953	0.234614	0.391292	0.0595053	-0.0171079	0.136119
	111.5	0.904329	0.801137	1.00752	0.0429605	-0.0607883	0.146709			111.5	0.0137889	-0.0273299	0.0549077	0.00107951	-0.0394606	0.0416197		111.5	0.0121434	0.00428703	0.0199998	0.00039045	-0.0080605	0.00884145		111.5	0.294408	0.21245	0.376366	0.0290436	-0.0473817	0.105469
	112	0.874162	0.769094	0.97923	0.0360735	-0.0676632	0.13981			112	0.0159374	-0.0249699	0.0568446	-0.007727	-0.0482156	0.0327616		112	0.0117102	0.00370674	0.0197137	-0.0019949	-0.0101743	0.00618452		112	0.295702	0.215431	0.375974	0.0516589	-0.0276505	0.130968
	112.5	0.853526	0.748303	0.958749	0.053078	-0.0514144	0.15757			112.5	0.0180599	-0.0226426	0.0587625	-0.0136409	-0.0539668	0.026685		112.5	0.00846741	0.00104838	0.0158864	0.00067463	-0.0074869	0.00883612		112.5	0.318898	0.238874	0.398922	0.0582235	-0.020646	0.137093
	113	0.861406	0.754407	0.968405	0.0426832	-0.063164	0.14853			113	0.00122216	-0.0405656	0.0430099	0.00289415	-0.0377338	0.043522		113	0.00616675	-0.0008291	0.0131626	-0.0027949	-0.0114263	0.00583647		113	0.320299	0.238439	0.402158	0.0533446	-0.0241888	0.130878
	113.5	0.871712	0.765814	0.977611	0.0385745	-0.0674	0.144549			113.5	0.0108881	-0.0305422	0.0523184	0.00175608	-0.0386477	0.0421599		113.5	0.00966034	0.00088326	0.0184374	-0.0024618	-0.0106089	0.00568518		113.5	0.322169	0.240681	0.403658	0.051405	-0.0283734	0.131183
	114	0.838124	0.732648	0.9436	0.117849	0.0123587	0.22334			114	-0.0024064	-0.0441614	0.0393487	-0.0306508	-0.0720496	0.0107479		114	0.00504115	-0.0026797	0.0127621	-0.0076638	-0.0158997	0.00057207		114	0.297861	0.214865	0.380856	0.0117354	-0.0700519	0.0935227
	114.5	0.92771	0.821935	1.03348	0.14859	0.0418605	0.25532			114.5	0.002748	-0.0376637	0.0431597	-0.0441121	-0.0854648	-0.0027595		114.5	0.00515212	-0.0027506	0.0130548	-0.0069308	-0.0145022	0.00064074		114.5	0.293308	0.212128	0.374488	0.00831931	-0.0718463	0.088485
	115	0.89628	0.791204	1.00136	0.0835529	-0.0220682	0.189174			115	-0.0231043	-0.0645959	0.0183873	-0.0329912	-0.0734034	0.00742097		115	0.00360743	-0.0039843	0.0111991	-0.010333	-0.0172549	-0.0034112		115	0.316176	0.2359	0.396452	-0.0189993	-0.0998699	0.0618712
	115.5	0.877866	0.771791	0.983942	0.128983	0.0246541	0.233312			115.5	-0.0164007	-0.0570962	0.0242948	-0.0242746	-0.0660412	0.0174919		115.5	0.00345313	-0.0036905	0.0105967	-0.0076197	-0.014823	-0.0004164		115.5	0.350138	0.268447	0.431828	-0.0014931	-0.0853493	0.082363
	116	0.866845	0.759664	0.974027	0.0491801	-0.0547593	0.153119			116	-0.0252598	-0.0658798	0.0153603	-0.0276299	-0.0690225	0.0137626		116	0.00019593	-0.0062655	0.00665734	-0.0095724	-0.0161197	-0.0030251		116	0.343297	0.260451	0.426142	-0.0013052	-0.0827744	0.080164
	116.5	0.853645	0.746105	0.961186	0.025524	-0.0798685	0.130917			116.5	-0.0309381	-0.0722819	0.0104057	-0.0327173	-0.0738499	0.00841521		116.5	-0.0035354	-0.0119116	0.00484088	-0.0127655	-0.0210644	-0.0044665		116.5	0.327649	0.245204	0.410095	-0.0389809	-0.119833	0.0418711
	117	0.794619	0.686649	0.902589	-0.0097437	-0.115333	0.0958451			117	-0.0345213	-0.0765631	0.00752053	-0.0328662	-0.0737287	0.00799624		117	0.00453927	-0.0036975	0.012776	-0.0088366	-0.0160887	-0.0015844		117	0.313401	0.230514	0.396287	-0.0162851	-0.0979234	0.0653533
	117.5	0.78951	0.681415	0.897604	-0.0574597	-0.163191	0.0482718			117.5	-0.0129023	-0.0540131	0.0282084	-0.0336956	-0.0756004	0.00820927		117.5	0.0017903	-0.0063388	0.00991935	-0.008889	-0.0154836	-0.0022944		117.5	0.284757	0.201223	0.368291	0.00156882	-0.0813894	0.0845271
	118	0.824908	0.716726	0.93309	-0.0461004	-0.152717	0.0605164			118	-0.0122702	-0.0550579	0.0305175	-0.0309215	-0.0736073	0.0117642		118	0.00493232	-0.0011724	0.011037	-0.0090944	-0.0156662	-0.0025226		118	0.255301	0.172489	0.338114	-0.003016	-0.084885	0.078853
	118.5	0.873265	0.764056	0.982475	0.00426128	-0.102477	0.111			118.5	-0.0003693	-0.0412739	0.0405353	-0.0385356	-0.0797483	0.00267701		118.5	0.00340619	-0.0022089	0.00902128	-0.0102802	-0.0164445	-0.0041158		118.5	0.222292	0.1364	0.308185	-0.024062	-0.106768	0.0586442
	119	0.941818	0.832295	1.05134	-0.0365083	-0.143021	0.070004			119	-0.0025438	-0.0437438	0.0386563	-0.037242	-0.0792586	0.00477456		119	-8.98e-05	-0.0088719	0.00869231	-0.013655	-0.0210672	-0.0062429		119	0.251559	0.167564	0.335553	-0.020559	-0.102413	0.0612948
	119.5	0.919514	0.810636	1.02839	-0.0094966	-0.116821	0.0978277			119.5	0.00138379	-0.0407816	0.0435492	-0.0505386	-0.0921651	-0.0089122		119.5	0.00216534	-0.0043754	0.0087061	-0.0112494	-0.0172822	-0.0052166		119.5	0.279691	0.193271	0.366112	-0.0454279	-0.128273	0.0374175
	120	0.912048	0.803905	1.02019	-0.026741	-0.135011	0.081529			120	-0.0008001	-0.0418384	0.0402382	-0.0191432	-0.0599664	0.0216801		120	0.00066698	-0.0062798	0.00761379	-0.0112722	-0.0173453	-0.0051991		120	0.326446	0.241934	0.410958	-0.0926671	-0.176083	-0.0092509
	120.5	0.917252	0.807527	1.02698	-0.0229103	-0.131699	0.0858782			120.5	0.00764432	-0.0339155	0.0492041	-0.0209532	-0.0624411	0.0205346		120.5	0.0043621	-0.0017855	0.0105097	-0.0096316	-0.0152117	-0.0040516		120.5	0.323515	0.24083	0.4062	-0.0901769	-0.172872	-0.0074821
	121	0.948189	0.837384	1.05899	0.0212777	-0.0881584	0.130714			121	0.00808627	-0.0334204	0.0495929	-0.0094627	-0.0515028	0.0325773		121	0.00593847	-0.0006054	0.0124823	-0.0101422	-0.0164354	-0.003849		121	0.29795	0.215967	0.379933	-0.0896009	-0.174234	-0.0049678
	121.5	0.987749	0.876315	1.09918	0.00872889	-0.101689	0.119146			121.5	0.0167564	-0.0248269	0.0583397	0.0109063	-0.0319296	0.0537423		121.5	0.00613795	9.55e-05	0.0121804	-0.0101771	-0.0153934	-0.0049608		121.5	0.313919	0.233	0.394838	-0.0839781	-0.168985	0.00102859
	122	0.937074	0.826008	1.04814	0.0677291	-0.0417045	0.177163			122	0.0146946	-0.0263489	0.055738	0.0130041	-0.0286088	0.054617		122	0.00708506	0.00095776	0.0132124	-0.0091337	-0.0138657	-0.0044017		122	0.334983	0.251168	0.418799	-0.0758593	-0.161427	0.00970875
	122.5	0.900235	0.790269	1.0102	0.0714547	-0.0390542	0.181964			122.5	0.0235575	-0.0168363	0.0639513	0.0226382	-0.0191445	0.064421		122.5	0.00856069	0.00190021	0.0152212	-0.0087407	-0.0133739	-0.0041075		122.5	0.342191	0.25693	0.427453	-0.0938072	-0.178971	-0.0086437
	123	0.85734	0.746713	0.967968	0.0542381	-0.0559278	0.164404			123	0.0171037	-0.0237885	0.0579958	0.0374987	-0.0031844	0.0781819		123	0.00753702	0.00046209	0.014612	-0.0068392	-0.0129736	-0.0007049		123	0.334628	0.24985	0.419406	-0.05813	-0.142343	0.0260834
	123.5	0.818197	0.708198	0.928196	0.00853809	-0.102096	0.119172			123.5	0.025733	-0.014512	0.0659781	0.0297116	-0.011472	0.0708953		123.5	0.0111761	0.00311438	0.0192378	-0.0080355	-0.013078	-0.0029931		123.5	0.292178	0.20766	0.376696	-0.0836156	-0.169793	0.00256166
	124	0.830902	0.720517	0.941288	0.0249681	-0.0854022	0.135338			124	0.0384589	-0.0028349	0.0797527	0.0430681	0.00249524	0.083641		124	0.00740758	0.00146163	0.0133535	-0.0070246	-0.012413	-0.0016362		124	0.316145	0.230803	0.401487	-0.0226628	-0.107453	0.0621269
	124.5	0.924672	0.812876	1.03647	0.00435416	-0.105925	0.114633			124.5	0.0288157	-0.0122609	0.0698922	0.0132149	-0.0263045	0.0527343		124.5	0.00905259	0.00329514	0.01481	-0.0074192	-0.0131394	-0.001699		124.5	0.271704	0.186743	0.356665	0.013491	-0.0713325	0.0983145
	125	0.992693	0.880625	1.10476	-0.0223879	-0.133225	0.0884497			125	0.0299768	-0.0106216	0.0705752	0.0242411	-0.0162877	0.0647698		125	0.0129265	0.00069384	0.0251592	-0.0059186	-0.0117701	-6.7e-05		125	0.292666	0.208108	0.377223	0.0435025	-0.0424217	0.129427
	125.5	0.994674	0.881642	1.1077	-0.0147412	-0.125619	0.0961363			125.5	0.0310858	-0.0101455	0.0723172	0.00426808	-0.037822	0.0463581		125.5	0.0063604	0.00060517	0.0121156	-0.004735	-0.0105981	0.00112814		125.5	0.355421	0.269634	0.441209	0.0157599	-0.0714107	0.10293
	126	0.979668	0.866045	1.09329	-0.0174473	-0.128978	0.0940835			126	0.0258169	-0.0147998	0.0664335	-0.0007695	-0.0404096	0.0388707		126	0.00606388	0.00125447	0.0108733	-0.0055136	-0.0106349	-0.0003924		126	0.336528	0.250918	0.422138	0.0441788	-0.0411826	0.12954
	126.5	0.960199	0.846999	1.0734	0.0338066	-0.0780766	0.14569			126.5	0.0352075	-0.0061474	0.0765624	0.0110653	-0.0299722	0.0521027		126.5	0.0053868	0.00119917	0.00957443	-0.0064279	-0.0119626	-0.0008932		126.5	0.308698	0.221472	0.395924	0.0381019	-0.0495836	0.125787
	127	0.889939	0.776906	1.00297	0.0845419	-0.027764	0.196848			127	0.0416924	-0.000246	0.0836307	0.0201472	-0.0195927	0.0598871		127	0.0029265	-0.0014341	0.00728714	-0.0045193	-0.0099464	0.00090784		127	0.263227	0.173961	0.352493	0.0627662	-0.0229842	0.148517
	127.5	0.896488	0.78351	1.00947	0.0592331	-0.0528907	0.171357			127.5	0.0321757	-0.0097048	0.0740562	0.0164306	-0.0238234	0.0566846		127.5	0.00407459	0.00054226	0.00760691	-0.0057864	-0.0107218	-0.000851		127.5	0.270481	0.18692	0.354042	0.0279176	-0.0565463	0.112381
	128	0.887674	0.773482	1.00187	0.0726204	-0.0396549	0.184896			128	0.00643884	-0.0340875	0.0469652	0.032821	-0.0063679	0.0720099		128	0.00318936	-0.0001221	0.00650081	-0.0071955	-0.0134728	-0.0009183		128	0.256258	0.168919	0.343596	0.00309419	-0.0823659	0.0885543
	128.5	0.905057	0.789318	1.0208	0.0428183	-0.069222	0.154859			128.5	-0.0027681	-0.0443315	0.0387954	0.0236036	-0.0173965	0.0646037		128.5	0.00281123	-0.0004576	0.00608002	-0.0072179	-0.01233	-0.0021058		128.5	0.219383	0.134179	0.304587	0.0423691	-0.0449521	0.12969
	129	0.916783	0.801916	1.03165	-0.0225515	-0.135852	0.0907493			129	-0.0041728	-0.0468502	0.0385046	0.0287746	-0.0124554	0.0700046		129	0.00227388	-0.0009011	0.00544887	-0.0070865	-0.0120322	-0.0021408		129	0.224204	0.136602	0.311807	0.0424369	-0.0447472	0.129621
	129.5	0.888837	0.774938	1.00274	0.0260332	-0.0871418	0.139208			129.5	-0.0077494	-0.0501468	0.0346481	0.00150253	-0.0395682	0.0425732		129.5	0.00256806	-0.0008153	0.00595141	-0.0077331	-0.0127395	-0.0027266		129.5	0.231903	0.146142	0.317664	0.0321823	-0.0520098	0.116374
	130	0.903253	0.79026	1.01625	0.0547843	-0.0579122	0.167481			130	-0.0133236	-0.0550448	0.0283977	0.0114301	-0.031071	0.0539312		130	0.00146148	-0.0031065	0.00602944	-0.0063492	-0.0114665	-0.0012318		130	0.256369	0.172052	0.340686	0.0277707	-0.0572626	0.112804
	130.5	0.89577	0.780904	1.01064	0.0402313	-0.0729528	0.153415			130.5	-0.0202572	-0.0608333	0.0203188	0.0225124	-0.0189972	0.064022		130.5	0.00100243	-0.0033149	0.00531975	-0.0082442	-0.0126814	-0.0038071		130.5	0.282329	0.197995	0.366663	0.067202	-0.0192932	0.153697
	131	0.941635	0.826815	1.05646	-0.0083405	-0.120563	0.103882			131	-0.0028817	-0.0436651	0.0379018	0.0146873	-0.0277004	0.0570749		131	0.00091639	-0.0031643	0.00499709	-0.006395	-0.0112659	-0.0015241		131	0.26911	0.183638	0.354583	0.029136	-0.0557408	0.114013
	131.5	1.04916	0.933791	1.16453	0.0203121	-0.093642	0.134266			131.5	-0.0094246	-0.0512855	0.0324363	0.00925874	-0.0318739	0.0503913		131.5	-0.0002727	-0.0045344	0.00398895	-0.0065614	-0.0108783	-0.0022446		131.5	0.270717	0.185996	0.355437	0.0352222	-0.0511816	0.121626
	132	1.08875	0.972515	1.20498	-0.0097845	-0.124965	0.105396			132	0.0159574	-0.0251215	0.0570363	0.0119066	-0.0302336	0.0540468		132	0.00209223	-0.0026751	0.00685957	-0.0078832	-0.0126405	-0.0031259		132	0.268745	0.184199	0.353291	0.0456904	-0.0410911	0.132472
	132.5	1.0467	0.931436	1.16197	-0.0314815	-0.145428	0.082465			132.5	-0.0156146	-0.0568987	0.0256694	0.0123562	-0.0291525	0.0538648		132.5	0.00136587	-0.0026607	0.0053924	-0.0073184	-0.0114998	-0.0031371		132.5	0.245526	0.161581	0.329472	0.060713	-0.0249926	0.146419
	133	1.01642	0.900863	1.13198	-0.0211938	-0.135558	0.0931707			133	-0.0028999	-0.0441492	0.0383494	0.00117901	-0.0399726	0.0423306		133	0.00099143	-0.002532	0.00451489	-0.0078801	-0.0121109	-0.0036494		133	0.228389	0.13958	0.317197	0.0357992	-0.0509437	0.122542
	133.5	0.978076	0.860972	1.09518	-0.0098634	-0.123473	0.103747			133.5	-0.0087759	-0.0506977	0.0331458	0.00729104	-0.0340162	0.0485983		133.5	0.00027253	-0.0026764	0.0032215	-0.0068755	-0.0110342	-0.0027169		133.5	0.258574	0.173018	0.344129	0.0262195	-0.0623646	0.114804
	134	0.939232	0.822565	1.0559	-0.04536	-0.160638	0.0699184			134	-0.018569	-0.0597953	0.0226573	0.00743166	-0.0338677	0.048731		134	0.00033073	-0.0025182	0.00317968	-0.0073655	-0.0124483	-0.0022827		134	0.256419	0.169183	0.343655	-0.0230707	-0.110283	0.064142
	134.5	0.927987	0.811124	1.04485	-0.0380102	-0.153033	0.0770127			134.5	-0.0116592	-0.0530775	0.0297592	-0.0078889	-0.0488311	0.0330534		134.5	-0.0006338	-0.0043255	0.00305796	-0.0056098	-0.011168	-5.15e-05		134.5	0.273987	0.185131	0.362842	-0.0175543	-0.104917	0.0698088
	135	0.836732	0.719594	0.953871	0.0332575	-0.0820406	0.148556			135	-0.0049902	-0.0452883	0.0353079	0.00611305	-0.0346492	0.0468754		135	0.00029833	-0.0028857	0.00348238	-0.0076078	-0.0120872	-0.0031283		135	0.364596	0.276783	0.452408	0.00383381	-0.0837517	0.0914193
	135.5	0.897022	0.780503	1.01354	0.0211651	-0.0938002	0.13613			135.5	-0.0084906	-0.0481368	0.0311557	0.00932357	-0.0308485	0.0494956		135.5	-0.0005771	-0.0056886	0.00453436	-0.007802	-0.0118627	-0.0037413		135.5	0.368061	0.279275	0.456846	0.0104548	-0.0757242	0.0966338
	136	0.946442	0.830855	1.06203	0.0401477	-0.0763892	0.156685			136	-0.0249442	-0.0659553	0.0160669	0.0272936	-0.0138982	0.0684854		136	0.00103478	-0.0022224	0.00429193	-0.007709	-0.0116486	-0.0037695		136	0.338383	0.247273	0.429494	-0.0090122	-0.0945303	0.076506
	136.5	1.05021	0.934302	1.16613	0.0151523	-0.10197	0.132274			136.5	-0.0200213	-0.0596756	0.019633	0.0121267	-0.0278635	0.0521169		136.5	-0.0005695	-0.00569	0.00455098	-0.0063215	-0.010043	-0.0025999		136.5	0.356473	0.265444	0.447501	0.0212425	-0.063309	0.105794
	137	1.08612	0.970458	1.20178	0.0547058	-0.0617075	0.171119			137	-0.0356748	-0.0753951	0.00404537	0.00024167	-0.0405892	0.0410726		137	0.00167335	-0.002161	0.00550765	-0.006678	-0.0101992	-0.0031567		137	0.338698	0.248813	0.428582	0.0285474	-0.0575313	0.114626
	137.5	0.965528	0.849178	1.08188	0.00637033	-0.11083	0.12357			137.5	-0.0240636	-0.0641889	0.0160617	0.0191107	-0.021979	0.0602005		137.5	0.002333	-0.0011864	0.00585238	-0.0067186	-0.0100828	-0.0033544		137.5	0.306854	0.217439	0.396268	-0.0240404	-0.112189	0.0641079
	138	0.963379	0.846776	1.07998	0.0452619	-0.0710677	0.161592			138	-0.0047676	-0.0446501	0.0351149	0.0299119	-0.0100558	0.0698797		138	0.00374519	-0.0002561	0.0077465	-0.004173	-0.0086988	0.00035286		138	0.318629	0.228923	0.408334	0.00673222	-0.0811909	0.0946553
	138.5	1.02934	0.911899	1.14679	0.0528197	-0.0648007	0.17044			138.5	-0.0014173	-0.0415967	0.038762	0.0161002	-0.024154	0.0563544		138.5	0.00458634	0.00054769	0.00862498	-0.0052412	-0.0084144	-0.002068		138.5	0.293537	0.203626	0.383448	0.00483306	-0.0828656	0.0925317
	139	1.00341	0.88483	1.12199	0.0518635	-0.0657894	0.169516			139	0.0179589	-0.0237969	0.0597148	0.0206119	-0.0202961	0.0615199		139	0.0046706	0.00030126	0.00903995	-0.0044665	-0.0078032	-0.0011298		139	0.291448	0.201325	0.381572	-0.0172872	-0.105225	0.0706503
	139.5	1.02917	0.909798	1.14855	0.0495726	-0.0689337	0.168079			139.5	0.00370878	-0.0367353	0.0441529	0.0266367	-0.0125444	0.0658177		139.5	0.00408511	-7.61e-05	0.00824631	-0.0071433	-0.0139191	-0.0003674		139.5	0.225516	0.134505	0.316528	0.0105283	-0.0773397	0.0983962
	140	1.01732	0.898143	1.13649	0.0712079	-0.0463424	0.188758			140	0.0105436	-0.0302381	0.0513254	0.0199231	-0.0206434	0.0604896		140	0.00424431	0.00036541	0.00812321	-0.0091502	-0.0159543	-0.0023462		140	0.229014	0.138504	0.319524	-0.0046215	-0.0926669	0.0834239
	140.5	0.953308	0.834976	1.07164	0.0243244	-0.0949033	0.143552			140.5	0.0174152	-0.0234525	0.058283	0.0153321	-0.0247556	0.0554198		140.5	0.00309992	-5.46e-05	0.00625443	-0.007407	-0.0130051	-0.001809		140.5	0.207802	0.117414	0.29819	-0.0144847	-0.105551	0.0765819
	141	0.940144	0.82268	1.05761	-0.0339192	-0.152208	0.08437			141	0.00078171	-0.0402325	0.0417959	0.00692533	-0.0338995	0.0477501		141	0.0042989	-0.0010046	0.00960238	-0.0059183	-0.0097211	-0.0021156		141	0.243948	0.153218	0.334678	-0.0068525	-0.0982833	0.0845783
	141.5	0.948061	0.830664	1.06546	-0.0151996	-0.133371	0.102972			141.5	-0.0088751	-0.0512442	0.033494	0.0170098	-0.0231007	0.0571204		141.5	0.00482529	-0.000111	0.00976156	-0.0111781	-0.0186244	-0.0037318		141.5	0.286813	0.195256	0.37837	-0.006964	-0.0977753	0.0838474
	142	0.957799	0.839736	1.07586	0.0132152	-0.104869	0.1313			142	-0.0088336	-0.0501247	0.0324574	0.00447003	-0.0344342	0.0433743		142	0.00241593	-0.0016562	0.00648812	-0.0101122	-0.0147281	-0.0054963		142	0.285748	0.194317	0.377179	-0.0451895	-0.135178	0.0447987
	142.5	0.957744	0.837905	1.07758	-0.0760771	-0.194716	0.0425623			142.5	-0.0065818	-0.0464026	0.033239	0.0230208	-0.0171919	0.0632336		142.5	0.002797	-0.0009214	0.00651542	-0.0104866	-0.0147696	-0.0062037		142.5	0.277427	0.186281	0.368573	-0.0160299	-0.105538	0.073478
	143	0.984806	0.864056	1.10556	-0.0561534	-0.176144	0.0638377			143	-0.0277324	-0.0695504	0.0140856	0.0267316	-0.0139909	0.067454		143	0.00188325	-0.0016148	0.00538134	-0.0087386	-0.0124757	-0.0050014		143	0.287308	0.196462	0.378155	-0.0437966	-0.134477	0.0468839
	143.5	0.962001	0.841033	1.08297	0.00538325	-0.113942	0.124709			143.5	-0.0226638	-0.0636703	0.0183426	0.0441588	0.00372197	0.0845956		143.5	0.00142886	-0.0021026	0.00496029	-0.0072778	-0.0112286	-0.0033271		143.5	0.369061	0.279483	0.458639	-0.0196759	-0.109317	0.0699648
	144	1.02325	0.90285	1.14365	0.0785489	-0.0399995	0.197097			144	-0.0206556	-0.0620221	0.0207109	0.0298684	-0.0106364	0.0703733		144	0.00132546	-0.0021566	0.00480753	-0.0072946	-0.0116362	-0.002953		144	0.38004	0.290604	0.469476	-0.0457405	-0.136023	0.0445421
	144.5	1.04156	0.921767	1.16136	0.0732721	-0.0458592	0.192403			144.5	-0.036111	-0.0767979	0.00457597	0.0246342	-0.0168852	0.0661537		144.5	0.00113095	-0.0022498	0.0045117	-0.0056888	-0.0101418	-0.0012358		144.5	0.3458	0.254713	0.436886	-0.0802915	-0.17218	0.0115966
	145	1.03199	0.911508	1.15246	0.0151124	-0.104173	0.134397			145	-0.0405092	-0.080998	-2.03e-05	0.0500396	0.0083814	0.0916978		145	0.00089539	-0.0022987	0.00408949	-0.0041166	-0.0087704	0.00053731		145	0.369523	0.279988	0.459058	-0.0418342	-0.130983	0.0473143
	145.5	0.958219	0.838647	1.07779	0.0331194	-0.0865553	0.152794			145.5	-0.0244544	-0.06495	0.0160412	0.047516	0.00613924	0.0888927		145.5	0.00095349	-0.0020538	0.00396074	-0.0032855	-0.0080727	0.00150172		145.5	0.430091	0.337642	0.522539	-0.0619283	-0.150821	0.0269644
	146	0.982765	0.861354	1.10417	-0.0209423	-0.140075	0.0981902			146	-0.0322697	-0.0726322	0.00809284	0.0524131	0.0113697	0.0934564		146	0.00085632	-0.0019785	0.00369115	-0.0025383	-0.0073246	0.00224802		146	0.430525	0.339791	0.521258	-0.0377149	-0.129745	0.0543154
	146.5	1.01424	0.89268	1.1358	-0.0469953	-0.166691	0.0727007			146.5	-0.0385789	-0.0780008	0.00084289	0.0626764	0.0222625	0.10309		146.5	0.00119741	-0.0015695	0.00396433	-0.0025843	-0.0071974	0.00202889		146.5	0.427433	0.336592	0.518274	-0.0154133	-0.105613	0.0747862
	147	1.00626	0.884924	1.12759	-0.0521509	-0.172155	0.067853			147	-0.0355254	-0.0749421	0.00389123	0.0590002	0.0183924	0.099608		147	0.00095126	-0.001759	0.00366155	-0.0020726	-0.0064093	0.00226414		147	0.350924	0.259189	0.442659	0.00585653	-0.0846909	0.096404
	147.5	0.976209	0.855278	1.09714	-0.0137372	-0.133376	0.105902			147.5	-0.0439149	-0.0840645	-0.0037653	0.0290367	-0.010442	0.0685154		147.5	0.00127986	-0.0013342	0.00389388	-0.0030771	-0.0066842	0.00052995		147.5	0.33226	0.242308	0.422212	0.0157369	-0.0738595	0.105333
	148	0.971643	0.852034	1.09125	0.0825499	-0.0379538	0.203054			148	-0.0491669	-0.0897785	-0.0085554	0.0284614	-0.0110459	0.0679687		148	0.00203888	-0.0009447	0.00502248	-0.0025411	-0.0067109	0.00162875		148	0.313802	0.224103	0.403502	0.0351928	-0.0537631	0.124149
	148.5	0.965344	0.845216	1.08547	0.0876495	-0.0338445	0.209143			148.5	-0.0465303	-0.0865399	-0.0065208	0.0292723	-0.0098802	0.0684248		148.5	0.00183757	-0.0008807	0.00455581	-0.0032595	-0.0070729	0.00055395		148.5	0.346463	0.254963	0.437963	0.0812152	-0.0071141	0.169545
	149	0.897926	0.777602	1.01825	0.0548984	-0.0654716	0.175268			149	-0.0479771	-0.0892672	-0.0066871	0.0238906	-0.0153693	0.0631506		149	0.00142353	-0.0013735	0.00422061	-0.0029553	-0.0067482	0.00083754		149	0.299851	0.210509	0.389192	0.0721582	-0.0168088	0.161125
	149.5	0.88948	0.768868	1.01009	0.0337934	-0.0864325	0.154019			149.5	-0.0415578	-0.0822968	-0.0008189	0.00315128	-0.0366999	0.0430025		149.5	0.00047076	-0.0022831	0.00322464	-0.0044161	-0.0079037	-0.0009285		149.5	0.298357	0.205743	0.390972	0.0835544	-0.0071617	0.174271
	150	0.906633	0.786083	1.02718	-0.0210463	-0.143163	0.101071			150	-0.0353293	-0.0765573	0.00589865	0.00925378	-0.0309076	0.0494152		150	0.00021223	-0.0027332	0.00315769	-0.0040422	-0.0072661	-0.0008182		150	0.228387	0.13725	0.319524	0.0697391	-0.0212692	0.160747
	150.5	0.887469	0.765831	1.00911	0.0129987	-0.108253	0.13425			150.5	-0.0282927	-0.0691173	0.0125318	-0.0032977	-0.0438483	0.0372529		150.5	0.00117613	-0.001053	0.00340529	-0.0060445	-0.0084798	-0.0036091		150.5	0.179032	0.0889809	0.269083	0.0647476	-0.0274062	0.156901
	151	0.995945	0.8746	1.11729	-0.0224352	-0.144375	0.0995041			151	-0.0191216	-0.0593925	0.0211494	0.00841509	-0.0318789	0.0487091		151	0.00098234	-0.0012696	0.00323428	-0.0059438	-0.0084809	-0.0034067		151	0.218246	0.126691	0.309801	0.0717062	-0.0204231	0.163835
	151.5	1.02756	0.905701	1.14942	-0.023896	-0.145439	0.0976467			151.5	-0.0119068	-0.0519021	0.0280885	0.0088807	-0.0302796	0.048041		151.5	-0.0037036	-0.0124311	0.0050239	-0.0047264	-0.0076255	-0.0018273		151.5	0.206547	0.11472	0.298373	0.0332405	-0.0595995	0.12608
	152	0.998134	0.876315	1.11995	-0.046316	-0.168591	0.075959			152	-0.0050487	-0.0457521	0.0356547	-0.0039316	-0.0438396	0.0359765		152	0.00156755	-0.0012919	0.00442703	-0.0053776	-0.0078458	-0.0029095		152	0.271872	0.18007	0.363675	0.0567443	-0.0346502	0.148139
	152.5	1.03001	0.907823	1.15219	-0.0939353	-0.216056	0.0281849			152.5	-0.016313	-0.0564776	0.0238516	0.0231981	-0.0167012	0.0630975		152.5	0.00155283	-0.0011739	0.00427961	-0.0059568	-0.0085776	-0.003336		152.5	0.286205	0.194978	0.377432	0.0338007	-0.0570102	0.124612
	153	1.02268	0.899939	1.14543	-0.0963852	-0.219433	0.0266628			153	-0.022642	-0.0627346	0.0174506	0.0153269	-0.0252774	0.0559312		153	0.00117023	-0.0014881	0.00382855	-0.0053354	-0.0082905	-0.0023802		153	0.319074	0.227349	0.410798	-0.001612	-0.0938388	0.0906149
	153.5	1.00148	0.87912	1.12383	-0.0164294	-0.138082	0.105223			153.5	-0.037227	-0.0784663	0.00401225	0.00332613	-0.0375455	0.0441978		153.5	0.00171	-0.00089	0.00430998	-0.006045	-0.0091953	-0.0028946		153.5	0.353667	0.261586	0.445747	-0.0066911	-0.0989636	0.0855814
	154	1.01815	0.895223	1.14109	-0.0012725	-0.124773	0.122228			154	-0.0468962	-0.0886056	-0.0051867	0.014443	-0.027042	0.0559279		154	0.00104324	-0.0013966	0.00348313	-0.0055762	-0.0084431	-0.0027092		154	0.336368	0.245353	0.427383	-0.032448	-0.121771	0.056875
	154.5	1.06031	0.936376	1.18424	-0.0056013	-0.128916	0.117714			154.5	-0.0516349	-0.0916907	-0.011579	0.00407921	-0.0359256	0.0440841		154.5	0.00136536	-0.0009609	0.00369158	-0.0049986	-0.007848	-0.0021493		154.5	0.364971	0.27273	0.457212	-0.0378613	-0.128628	0.0529051
	155	1.00613	0.882421	1.12983	0.0810424	-0.0424125	0.204497			155	-0.0474424	-0.0880052	-0.0068796	-0.0196337	-0.060414	0.0211466		155	0.00150404	-0.0008819	0.00388999	-0.0041922	-0.0073183	-0.001066		155	0.329582	0.237783	0.421382	-0.0525312	-0.144606	0.0395433
	155.5	1.00638	0.882012	1.13075	0.0686029	-0.0554443	0.19265			155.5	-0.0630543	-0.103898	-0.0222111	-0.0375093	-0.0782016	0.00318298		155.5	0.00153618	-0.0007696	0.00384192	-0.0050988	-0.0085248	-0.0016728		155.5	0.341026	0.249743	0.43231	-0.047389	-0.137462	0.0426837
	156	0.966264	0.84288	1.08965	0.0862529	-0.0377209	0.210227			156	-0.0556141	-0.0960642	-0.0151641	-0.032033	-0.0723423	0.00827623		156	0.00040722	-0.0014992	0.00231362	-0.0047625	-0.0083264	-0.0011985		156	0.364104	0.274643	0.453566	-0.0351694	-0.128416	0.058077
	156.5	0.989656	0.86533	1.11398	0.0508626	-0.0721152	0.17384			156.5	-0.0579008	-0.0990926	-0.0167089	-0.0327187	-0.0738517	0.00841419		156.5	-0.000628	-0.0036941	0.00243812	-0.0062328	-0.010683	-0.0017825		156.5	0.370211	0.278585	0.461837	-0.0001855	-0.0920174	0.0916463
	157	1.03589	0.910442	1.16133	0.0286538	-0.0940276	0.151335			157	-0.0515034	-0.0925467	-0.01046	-0.0437327	-0.0840225	-0.0034429		157	0.00031702	-0.0040335	0.00466752	-0.0085563	-0.0134975	-0.0036152		157	0.322864	0.228708	0.417021	-0.007257	-0.0999881	0.0854741
	157.5	1.03749	0.912467	1.16251	0.0283584	-0.0959106	0.152627			157.5	-0.0493757	-0.0891271	-0.0096243	-0.0233269	-0.0639669	0.017313		157.5	-0.0002074	-0.0033663	0.00295144	-0.0060485	-0.0102607	-0.0018363		157.5	0.349822	0.255989	0.443655	0.0105136	-0.0818218	0.102849
	158	0.969155	0.844659	1.09365	0.0621532	-0.0618222	0.186129			158	-0.0596726	-0.0997198	-0.0196253	-0.0153069	-0.0561101	0.0254963		158	-0.0002333	-0.0034252	0.00295864	-0.0049484	-0.0091449	-0.0007519		158	0.346042	0.251476	0.440609	0.0351371	-0.0568836	0.127158
	158.5	0.992996	0.867593	1.1184	0.00641735	-0.117834	0.130669			158.5	-0.0306895	-0.0694094	0.00803033	-0.0043386	-0.0442902	0.0356129		158.5	-0.0007775	-0.0034302	0.00187511	-0.0040751	-0.0075047	-0.0006454		158.5	0.379416	0.28443	0.474403	0.0397656	-0.0519588	0.13149
	159	0.972211	0.847365	1.09706	-0.0080681	-0.130784	0.114648			159	-0.0096137	-0.0499243	0.0306969	-0.0088947	-0.0494737	0.0316843		159	-0.0011364	-0.0037381	0.00146541	-0.0040263	-0.0073365	-0.000716		159	0.37746	0.28319	0.47173	0.0708396	-0.0199192	0.161598
	159.5	1.02603	0.900478	1.15158	-0.0198919	-0.144713	0.10493			159.5	0.0008601	-0.0386133	0.0403335	-0.0265286	-0.0668933	0.0138361		159.5	-0.0009891	-0.0033352	0.00135702	-0.0037318	-0.0067116	-0.000752		159.5	0.369943	0.276788	0.463099	0.0764764	-0.0149835	0.167936
	160	1.04575	0.920653	1.17085	-0.0173699	-0.143803	0.109064			160	0.0117696	-0.0280974	0.0516366	-0.0339274	-0.0745447	0.00668992		160	0.00036933	-0.002217	0.0029557	-0.0029892	-0.0073066	0.00132822		160	0.336209	0.243467	0.42895	0.0278237	-0.0645258	0.120173
	160.5	1.04663	0.922764	1.1705	-0.0013234	-0.125841	0.123195			160.5	0.0117068	-0.0276788	0.0510924	-0.0527585	-0.0949838	-0.0105331		160.5	9.1e-05	-0.0021676	0.00234961	-0.0029819	-0.0064616	0.00049776		160.5	0.404109	0.310313	0.497904	0.0246525	-0.0658104	0.115115
	161	1.02909	0.903777	1.15441	-0.0062312	-0.131091	0.118628			161	0.0182799	-0.0192296	0.0557894	-0.0498276	-0.0907764	-0.0088789		161	9.08e-05	-0.0020267	0.00220826	-0.0027134	-0.0062401	0.00081332		161	0.426118	0.333475	0.51876	-0.0112552	-0.102492	0.0799817
	161.5	1.02348	0.897889	1.14907	0.0221913	-0.102705	0.147088			161.5	0.0147084	-0.0241116	0.0535283	-0.0228537	-0.0630236	0.0173163		161.5	-6.81e-05	-0.0022823	0.00214609	-0.0024001	-0.0059306	0.00113046		161.5	0.459942	0.366172	0.553711	-0.0405031	-0.132206	0.0511998
	162	1.09832	0.972367	1.22427	0.0271065	-0.0986778	0.152891			162	0.00664803	-0.032706	0.0460021	-0.0203828	-0.0599478	0.0191821		162	0.00071754	-0.0012746	0.00270971	-0.0039183	-0.0068325	-0.0010042		162	0.418387	0.324987	0.511788	-0.0071998	-0.0996782	0.0852787
	162.5	1.17768	1.05139	1.30398	0.0283982	-0.0970628	0.153859			162.5	-0.0074225	-0.0469	0.032055	-0.0186035	-0.0581451	0.0209382		162.5	0.00100552	-0.0012633	0.00327432	-0.0041548	-0.0070125	-0.0012972		162.5	0.369581	0.274761	0.4644	-0.0128377	-0.10504	0.0793652
	163	1.21542	1.08839	1.34245	0.00767842	-0.118765	0.134122			163	-0.0007142	-0.0409618	0.0395334	-0.000473	-0.0402265	0.0392804		163	0.00061152	-0.0015064	0.00272943	-0.0041265	-0.0069202	-0.0013328		163	0.328212	0.232743	0.423681	-0.0010201	-0.0947403	0.0927
	163.5	1.21691	1.08983	1.34399	0.0395106	-0.0859309	0.164952			163.5	-0.0182273	-0.0573181	0.0208634	-0.0144821	-0.0525285	0.0235643		163.5	0.00123312	-0.0010587	0.00352493	-0.0042643	-0.0071396	-0.0013889		163.5	0.343062	0.245675	0.440449	0.0134928	-0.079617	0.106602
	164	1.17713	1.05049	1.30377	0.073553	-0.0514194	0.198525			164	-0.0137622	-0.0533167	0.0257923	-0.0240533	-0.0647184	0.0166118		164	0.00089625	-0.0015295	0.00332197	-0.0039048	-0.006738	-0.0010715		164	0.384432	0.286504	0.48236	0.0346536	-0.0597948	0.129102
	164.5	1.17307	1.04721	1.29894	0.0323453	-0.0933883	0.158079			164.5	-0.0135757	-0.0524163	0.0252649	-0.009032	-0.0489221	0.0308581		164.5	0.00065671	-0.0021028	0.00341624	-0.0043561	-0.0070261	-0.0016861		164.5	0.409625	0.314054	0.505196	0.0491692	-0.0457451	0.144084
	165	1.14689	1.02079	1.27298	0.0471419	-0.0794213	0.173705			165	0.00891752	-0.0303693	0.0482043	-0.0144774	-0.0550892	0.0261343		165	3.87e-05	-0.001997	0.00207437	-0.004953	-0.0075574	-0.0023486		165	0.413509	0.317565	0.509454	0.0293271	-0.0676532	0.126308
	165.5	1.24917	1.12315	1.37519	0.0586572	-0.0677396	0.185054			165.5	-0.0071817	-0.045953	0.0315896	-0.0162913	-0.0568368	0.0242542		165.5	-0.0006739	-0.0023983	0.00105052	-0.0041549	-0.0067082	-0.0016015		165.5	0.319634	0.222729	0.416539	0.0364189	-0.0590974	0.131935
	166	1.27364	1.14706	1.40021	0.0369671	-0.0901596	0.164094			166	0.0126506	-0.026824	0.0521251	0.00086328	-0.0396229	0.0413495		166	0.00042541	-0.0023477	0.00319852	-0.0050487	-0.0079661	-0.0021312		166	0.28325	0.188573	0.377926	0.0211285	-0.075575	0.117832
	166.5	1.27798	1.15156	1.40439	-0.0069041	-0.13446	0.120652			166.5	0.0129881	-0.0267638	0.05274	0.00575908	-0.0337895	0.0453076		166.5	-0.0003696	-0.0027151	0.00197592	-0.0046768	-0.0071381	-0.0022154		166.5	0.272711	0.178215	0.367208	0.00071901	-0.0936427	0.0950807
	167	1.24316	1.11658	1.36974	-0.0055464	-0.131041	0.119948			167	0.018296	-0.0216045	0.0581964	0.008623	-0.0318079	0.0490539		167	-0.001698	-0.0032606	-0.0001354	-0.0044232	-0.0068718	-0.0019746		167	0.281003	0.186444	0.375561	-0.0046134	-0.0996166	0.0903898
	167.5	1.14461	1.01609	1.27312	-0.0415282	-0.167622	0.0845653			167.5	-0.000563	-0.0409723	0.0398462	0.00324675	-0.0361088	0.0426023		167.5	-0.0023801	-0.0047873	2.72e-05	-0.004483	-0.0069294	-0.0020366		167.5	0.307847	0.214356	0.401338	0.0475961	-0.0469424	0.142134
	168	1.17714	1.04913	1.30514	-0.0941984	-0.219218	0.0308209			168	0.00412285	-0.0365418	0.0447876	0.0103286	-0.0291715	0.0498286		168	-0.0006925	-0.0035022	0.00211708	-0.0048836	-0.0073348	-0.0024323		168	0.324523	0.231285	0.41776	0.0129543	-0.0807105	0.106619
	168.5	1.17765	1.05034	1.30496	-0.12124	-0.247598	0.00511771			168.5	0.0143792	-0.0263507	0.055109	0.00132465	-0.0386485	0.0412978		168.5	-0.0018521	-0.0036221	-8.21e-05	-0.0049379	-0.0073548	-0.0025209		168.5	0.274279	0.180908	0.36765	0.0499539	-0.0444093	0.144317
	169	1.15716	1.02928	1.28504	-0.0596609	-0.185453	0.0661311			169	0.0272151	-0.0123634	0.0667935	-0.0036765	-0.0438251	0.0364721		169	-0.0019462	-0.0037432	-0.0001491	-0.0043104	-0.0068875	-0.0017333		169	0.232415	0.13938	0.325449	0.0543265	-0.0413529	0.150006
	169.5	1.09544	0.967563	1.22332	-0.0378313	-0.163673	0.0880107			169.5	0.0134282	-0.0264288	0.0532851	-0.0203202	-0.0608823	0.0202418		169.5	-0.0023936	-0.0044429	-0.0003442	-0.0044016	-0.0070421	-0.0017611		169.5	0.235338	0.140387	0.330289	0.065575	-0.0275477	0.158698
	170	1.06567	0.938309	1.19303	-0.0089417	-0.135964	0.118081			170	0.0265865	-0.0138321	0.0670052	-0.0188501	-0.0601006	0.0224003		170	-0.0027252	-0.0049008	-0.0005497	-0.0040326	-0.0067397	-0.0013255		170	0.265695	0.170386	0.361004	0.112817	0.0196237	0.20601
	170.5	1.1257	0.996463	1.25494	0.0384401	-0.0900774	0.166958			170.5	0.0249559	-0.0147028	0.0646146	-0.0142381	-0.0538496	0.0253733		170.5	-0.0025234	-0.0045361	-0.0005107	-0.0044036	-0.0069401	-0.0018671		170.5	0.239094	0.144857	0.33333	0.113512	0.0206167	0.206406
	171	1.08876	0.959419	1.2181	0.110769	-0.0168306	0.23837			171	0.0496188	0.010372	0.0888656	-0.0160433	-0.0552344	0.0231478		171	-0.0022376	-0.0040634	-0.0004119	-0.0055006	-0.0083546	-0.0026467		171	0.323791	0.225881	0.421702	0.109057	0.0155628	0.202551
	171.5	1.07677	0.948545	1.205	0.109329	-0.0177521	0.23641			171.5	0.0442352	0.00426791	0.0842026	0.00254806	-0.0377018	0.042798		171.5	-0.0012572	-0.002702	0.00018766	-0.0057529	-0.0086047	-0.0029011		171.5	0.361188	0.266916	0.45546	0.050893	-0.0412686	0.143055
	172	1.13765	1.00789	1.26741	0.0661681	-0.0608676	0.193204			172	0.0474219	0.00786418	0.0869795	0.00635295	-0.033185	0.0458909		172	-0.0004369	-0.0024849	0.00161109	-0.0056904	-0.008607	-0.0027738		172	0.362505	0.271028	0.453981	0.00650706	-0.0853551	0.0983693
	172.5	1.16359	1.03506	1.29212	0.0825661	-0.0441349	0.209267			172.5	0.0379612	-0.002354	0.0782764	0.00350087	-0.036118	0.0431197		172.5	-0.0001317	-0.0023881	0.00212472	-0.0051535	-0.0077888	-0.0025182		172.5	0.391681	0.29743	0.485932	0.0218676	-0.071458	0.115193
	173	1.11914	0.990854	1.24743	0.0839969	-0.0421963	0.21019			173	0.0476395	0.00782573	0.0874533	0.00779457	-0.0316809	0.04727		173	-0.0006129	-0.0031564	0.00193061	-0.0049952	-0.0077161	-0.0022743		173	0.430958	0.335227	0.526689	0.0673561	-0.0288974	0.16361
	173.5	1.05928	0.930723	1.18783	0.0610622	-0.0658209	0.187945			173.5	0.0464781	0.00520451	0.0877517	0.00595121	-0.0332154	0.0451179		173.5	-0.0007665	-0.0033542	0.00182119	-0.0035128	-0.0058565	-0.0011691		173.5	0.347463	0.254576	0.44035	0.00853019	-0.0841139	0.101174
	174	1.05427	0.926162	1.18238	0.0401555	-0.0873282	0.167639			174	0.0240078	-0.0161635	0.0641791	-0.0054311	-0.046014	0.0351519		174	0.00215434	-0.0032046	0.0075133	-0.0034688	-0.0058433	-0.0010942		174	0.340266	0.245884	0.434649	-0.0041928	-0.0957591	0.0873735
	174.5	1.14183	1.01362	1.27005	-0.0749264	-0.202768	0.0529154			174.5	0.018012	-0.0221694	0.0581933	-0.0066159	-0.0465459	0.0333142		174.5	0.00028605	-0.0033459	0.00391798	-0.0025735	-0.0049428	-0.0002041		174.5	0.280303	0.182759	0.377848	0.0236005	-0.0702778	0.117479
	175	1.16618	1.03696	1.29539	-0.0577601	-0.185487	0.0699665			175	0.0089742	-0.0311026	0.049051	0.00519694	-0.0364935	0.0468874		175	-0.0005887	-0.003603	0.00242565	-0.0021984	-0.0048896	0.00049287		175	0.265018	0.168576	0.36146	0.0718132	-0.0203286	0.163955
	175.5	1.17994	1.05102	1.30886	-0.0626663	-0.18997	0.0646373			175.5	0.0118151	-0.0282613	0.0518915	0.00360273	-0.0364707	0.0436761		175.5	-0.0018075	-0.0043673	0.00075222	-0.001591	-0.0046103	0.00142841		175.5	0.292315	0.197646	0.386983	0.0975363	0.00470215	0.190371
	176	1.15793	1.02926	1.2866	-0.0225174	-0.150205	0.10517			176	-0.0121829	-0.0524206	0.0280548	0.00495474	-0.0353486	0.045258		176	-0.0025926	-0.005205	1.98e-05	-0.0014027	-0.0048239	0.00201849		176	0.336967	0.240714	0.433221	0.0982732	0.00578527	0.190761
	176.5	1.19723	1.06984	1.32461	0.015099	-0.114022	0.14422			176.5	0.00411512	-0.0365473	0.0447776	-0.0017141	-0.0418452	0.0384169		176.5	-0.0021895	-0.0054165	0.00103749	-0.0013726	-0.0054167	0.00267146		176.5	0.310909	0.214577	0.40724	0.0811673	-0.0118522	0.174187
	177	1.19069	1.06225	1.31914	0.0997688	-0.0297913	0.229329			177	-0.0183621	-0.0581016	0.0213774	-0.0146473	-0.0544298	0.0251353		177	-0.0027291	-0.0049089	-0.0005494	-0.0011207	-0.0050312	0.00278987		177	0.323362	0.225856	0.420867	0.081102	-0.0142155	0.17642
	177.5	1.11091	0.982606	1.23922	0.0598868	-0.0690309	0.188805			177.5	0.00446925	-0.0348037	0.0437422	0.00891722	-0.0301516	0.0479861		177.5	-0.0021526	-0.0038098	-0.0004954	-0.0006152	-0.0045476	0.00331723		177.5	0.28376	0.185608	0.381912	0.0240932	-0.068027	0.116213
	178	1.06204	0.933231	1.19085	0.0685411	-0.0594029	0.196485			178	-0.0114024	-0.050156	0.0273511	0.0325202	-0.0067809	0.0718213		178	-0.0022754	-0.0045991	4.83e-05	-0.0007055	-0.0046061	0.00319504		178	0.206594	0.109867	0.303321	0.0240872	-0.067396	0.11557
	178.5	1.0765	0.946932	1.20607	0.0398581	-0.0882127	0.167929			178.5	0.0212216	-0.0174663	0.0599095	0.0261509	-0.0131763	0.0654782		178.5	-0.0016675	-0.0040995	0.00076462	-0.0009513	-0.0048153	0.00291265		178.5	0.233652	0.139103	0.3282	0.0616579	-0.0304864	0.153802
	179	1.00598	0.877493	1.13447	0.0449737	-0.0831692	0.173117			179	0.014169	-0.0249138	0.0532519	0.025727	-0.0140719	0.0655259		179	-0.0024793	-0.0040189	-0.0009398	-0.0031944	-0.0052676	-0.0011212		179	0.266417	0.170817	0.362016	0.0497904	-0.0448624	0.144443
	179.5	0.990433	0.861084	1.11978	0.0369049	-0.0904532	0.164263			179.5	-0.0010522	-0.0414323	0.0393279	0.025952	-0.0143838	0.0662879		179.5	-0.0029469	-0.0045342	-0.0013596	-0.0029195	-0.005087	-0.0007519		179.5	0.290042	0.196188	0.383897	0.0620989	-0.0313453	0.155543
	180	1.03636	0.90627	1.16646	0.0127915	-0.115824	0.141407			180	0.00371692	-0.0355976	0.0430314	0.0263507	-0.0123226	0.065024		180	-0.0025812	-0.004102	-0.0010604	-0.0037346	-0.0063312	-0.001138		180	0.291883	0.195535	0.38823	0.0426696	-0.0526835	0.138023
	180.5	0.984617	0.854452	1.11478	0.0395477	-0.0880731	0.167168			180.5	-0.0083455	-0.0488784	0.0321874	0.00781819	-0.0321454	0.0477818		180.5	-0.0039421	-0.0069166	-0.0009676	-0.0006579	-0.0054072	0.00409132		180.5	0.265924	0.170163	0.361685	0.0273637	-0.0681628	0.12289
	181	1.02027	0.889303	1.15123	0.0430447	-0.0854479	0.171537			181	-0.0130917	-0.053741	0.0275576	0.0259482	-0.0142538	0.0661503		181	-0.0030195	-0.0053326	-0.0007064	-0.0030571	-0.0055014	-0.0006127		181	0.233075	0.137643	0.328507	0.069904	-0.0256089	0.165417
	181.5	1.01435	0.882317	1.14639	0.0621697	-0.0665649	0.190904			181.5	-0.0264398	-0.0666969	0.0138172	0.0217909	-0.0181637	0.0617455		181.5	-0.0031853	-0.0053914	-0.0009793	-0.0040126	-0.007032	-0.0009932		181.5	0.263293	0.169174	0.357412	0.0358921	-0.0565794	0.128364
	182	1.06364	0.932378	1.19489	0.0415613	-0.0874117	0.170534			182	-0.0195497	-0.0600903	0.020991	0.0168604	-0.022667	0.0563878		182	-0.0025751	-0.0047342	-0.000416	-0.0039567	-0.0076324	-0.0002811		182	0.291504	0.194255	0.388753	0.0377939	-0.0570039	0.132592
	182.5	1.04837	0.917258	1.17948	0.00959942	-0.119522	0.138721			182.5	-0.0424352	-0.0824517	-0.0024187	0.0194334	-0.0204146	0.0592813		182.5	-0.0035192	-0.0050625	-0.0019759	-0.0031285	-0.0067051	0.00044809		182.5	0.288138	0.192983	0.383292	0.00728566	-0.0869072	0.101479
	183	1.05705	0.926412	1.1877	-0.0531633	-0.182225	0.075898			183	-0.0348109	-0.0750658	0.00544399	0.0126422	-0.0281245	0.0534089		183	-0.0030691	-0.004408	-0.0017303	-0.0033991	-0.0067301	-6.8e-05		183	0.282312	0.188608	0.376015	0.00500846	-0.0910907	0.101108
	183.5	1.12103	0.991208	1.25086	-0.0957376	-0.225558	0.034083			183.5	-0.0204873	-0.0604578	0.0194831	0.0239948	-0.0159779	0.0639675		183.5	-0.0036388	-0.0052955	-0.0019822	-0.0027945	-0.0057079	0.00011902		183.5	0.318107	0.224743	0.41147	0.0134642	-0.0818474	0.108776
	184	1.07043	0.939544	1.20132	-0.104828	-0.233531	0.0238745			184	-0.0389769	-0.0791649	0.00121113	-0.0010962	-0.0412282	0.0390358		184	-0.0027396	-0.0041265	-0.0013527	-0.0029929	-0.0053606	-0.0006252		184	0.275122	0.180562	0.369683	0.0611326	-0.0349381	0.157203
	184.5	1.09096	0.960069	1.22185	-0.114271	-0.244367	0.0158248			184.5	-0.0326928	-0.072581	0.00719538	0.0110546	-0.0291886	0.0512978		184.5	-0.0026416	-0.0042421	-0.0010412	-0.0028264	-0.0049444	-0.0007083		184.5	0.206863	0.111438	0.302288	0.102557	0.0063049	0.198809
	185	1.07663	0.946621	1.20663	-0.103103	-0.231803	0.0255968			185	-0.0141182	-0.0541512	0.0259148	0.020943	-0.0202169	0.0621029		185	-0.0025939	-0.0043838	-0.0008039	-0.0029167	-0.0047282	-0.0011052		185	0.178426	0.0830658	0.273785	0.105691	0.0100165	0.201366
	185.5	1.06033	0.929676	1.19098	-0.0995937	-0.229102	0.0299144			185.5	-0.0094046	-0.0492503	0.0304412	0.0146071	-0.0255526	0.0547669		185.5	-0.0027985	-0.0048536	-0.0007434	-0.0020971	-0.0044057	0.00021141		185.5	0.105755	0.0121566	0.199353	0.0766534	-0.0169362	0.170243
	186	1.08674	0.957099	1.21639	-0.0351554	-0.165304	0.0949934			186	-0.0197346	-0.058918	0.0194488	0.0208692	-0.0187342	0.0604726		186	-0.0027057	-0.0050159	-0.0003956	-0.0023734	-0.0044413	-0.0003055		186	0.0634133	-0.0309047	0.157731	0.0766876	-0.0133319	0.166707
	186.5	1.10654	0.976652	1.23643	0.0127582	-0.117335	0.142851			186.5	-0.0032784	-0.0428243	0.0362676	0.0087392	-0.0316183	0.0490967		186.5	-0.0022614	-0.0045554	3.26e-05	-0.0032018	-0.0050989	-0.0013047		186.5	0.0768777	-0.0174661	0.171221	0.0578331	-0.0347715	0.150438
	187	1.16199	1.03194	1.29204	0.0392569	-0.0906923	0.169206			187	0.0142663	-0.0261199	0.0546524	0.0215888	-0.0185395	0.0617172		187	-0.0027023	-0.0051236	-0.0002811	-0.004116	-0.0059556	-0.0022764		187	0.0940785	-0.0054994	0.193657	0.0354772	-0.0592968	0.130251
	187.5	1.06543	0.934546	1.19631	-0.0052482	-0.134545	0.124049			187.5	-0.0068089	-0.0464568	0.0328391	-0.0062028	-0.0466365	0.0342308		187.5	-0.004937	-0.0102309	0.00035693	-0.0014318	-0.0071249	0.00426132		187.5	0.208776	0.110899	0.306654	0.0382335	-0.0566922	0.133159
	188	1.04509	0.912462	1.17771	-0.0461942	-0.175217	0.0828291			188	0.0110085	-0.0278734	0.0498904	-0.0184133	-0.0580967	0.02127		188	-0.0042493	-0.0082967	-0.0002019	-0.0031421	-0.0079484	0.0016643		188	0.213471	0.118064	0.308879	0.0452918	-0.0488345	0.139418
	188.5	0.985287	0.853629	1.11695	-0.101146	-0.230724	0.0284326			188.5	-0.0052397	-0.0446781	0.0341986	-0.0066238	-0.0461559	0.0329082		188.5	-0.0030687	-0.0064584	0.00032112	-0.0017759	-0.005281	0.00172917		188.5	0.264831	0.169805	0.359858	0.0100821	-0.0874305	0.107595
	189	0.99182	0.861219	1.12242	-0.0533287	-0.18388	0.0772221			189	0.0323039	-0.0070248	0.0716327	-0.0010466	-0.0420889	0.0399957		189	-0.0030788	-0.005709	-0.0004487	-0.0023998	-0.0051494	0.00034971		189	0.289275	0.193793	0.384757	0.0463397	-0.0491764	0.141856
	189.5	1.03091	0.900096	1.16173	0.00602544	-0.124184	0.136234			189.5	0.019292	-0.0219649	0.0605489	0.00112766	-0.0397085	0.0419638		189.5	-0.0028409	-0.005299	-0.0003828	-0.0029109	-0.0052624	-0.0005593		189.5	0.260293	0.163282	0.357303	0.0322141	-0.0616871	0.126115
	190	0.947184	0.814816	1.07955	-0.0584662	-0.189296	0.072364			190	0.00047189	-0.0402235	0.0411672	0.00887307	-0.0315809	0.0493271		190	-0.0028141	-0.0054204	-0.0002077	-0.0025197	-0.0047865	-0.0002528		190	0.261332	0.166623	0.356041	0.0144845	-0.0800437	0.109013
	190.5	0.948889	0.816711	1.08107	-0.0476588	-0.177893	0.0825753			190.5	0.0186307	-0.0210593	0.0583206	0.0108095	-0.0305716	0.0521907		190.5	-0.0029612	-0.0049293	-0.0009932	-0.0021194	-0.0044729	0.00023401		190.5	0.219145	0.12245	0.315841	-0.0166713	-0.111272	0.0779294
	191	0.941913	0.808975	1.07485	-0.0185246	-0.15041	0.113361			191	0.00365976	-0.036273	0.0435925	-0.0030307	-0.0430742	0.0370128		191	-0.0031084	-0.0052241	-0.0009928	-0.0018842	-0.0045144	0.00074606		191	0.146084	0.0494096	0.242758	-0.017695	-0.110598	0.075208
	191.5	0.972036	0.838355	1.10572	-0.0231697	-0.156544	0.110204			191.5	-0.0001128	-0.0399691	0.0397435	-0.0014048	-0.0406557	0.0378462		191.5	-0.0031911	-0.0054633	-0.0009189	-0.0026349	-0.0058948	0.00062503		191.5	0.150242	0.0546389	0.245845	-0.006607	-0.100505	0.0872908
	192	1.06305	0.93058	1.19552	-0.0499039	-0.182924	0.0831167			192	0.0168474	-0.0223565	0.0560513	-0.00189	-0.0400788	0.0362988		192	-0.0026746	-0.0050323	-0.0003169	-0.0015831	-0.0046629	0.00149676		192	0.176785	0.0795428	0.274027	0.023347	-0.0697034	0.116397
	192.5	1.05679	0.92397	1.1896	-0.0422575	-0.174745	0.0902295			192.5	0.0336168	-0.0062485	0.0734822	0.0150181	-0.0243576	0.0543939		192.5	-0.0026902	-0.0052353	-0.000145	-0.0021752	-0.0052725	0.00092215		192.5	0.198564	0.102816	0.294312	0.0486212	-0.0459047	0.143147
	193	1.0085	0.876559	1.14044	-0.101874	-0.232536	0.028788			193	0.0201688	-0.0198886	0.0602262	0.0167392	-0.0231949	0.0566733		193	-0.0025965	-0.0053335	0.00014054	-0.0018445	-0.0048439	0.00115491		193	0.248602	0.15342	0.343784	0.0487958	-0.0441284	0.14172
	193.5	0.979403	0.84826	1.11055	-0.0861741	-0.216598	0.0442497			193.5	0.0130969	-0.0266585	0.0528523	0.0169668	-0.0221151	0.0560488		193.5	-0.0022568	-0.0052476	0.00073399	-0.0018729	-0.0046817	0.00093591		193.5	0.224593	0.127202	0.321983	0.0388487	-0.0555476	0.133245
	194	0.971807	0.841214	1.1024	-0.0906765	-0.221491	0.0401376			194	0.00566517	-0.0345549	0.0458853	0.0192449	-0.0203045	0.0587943		194	-0.0021321	-0.0053743	0.00111017	-0.0034653	-0.0075106	0.00057988		194	0.26362	0.165467	0.361773	0.0233998	-0.0713732	0.118173
	194.5	0.927401	0.796111	1.05869	-0.111114	-0.24141	0.019182			194.5	0.00971218	-0.0299382	0.0493625	0.0265066	-0.0129735	0.0659866		194.5	-0.0020446	-0.0055579	0.00146879	-0.0032037	-0.006402	-5.35e-06		194.5	0.270734	0.173601	0.367867	0.0547033	-0.0388789	0.148285
	195	0.928108	0.796242	1.05997	-0.055789	-0.187636	0.0760578			195	0.0024818	-0.0381414	0.043105	0.0228254	-0.0162261	0.0618769		195	-0.0020852	-0.0058511	0.00168074	-0.0030147	-0.0055672	-0.0004623		195	0.256198	0.161911	0.350486	0.0944621	0.00099875	0.187925
	195.5	0.930612	0.799027	1.0622	-0.0437804	-0.175387	0.0878264			195.5	0.00880204	-0.0327337	0.0503377	0.0242766	-0.015438	0.0639911		195.5	-0.0020798	-0.0061031	0.00194343	-0.0022531	-0.0044828	-2.35e-05		195.5	0.2995	0.203183	0.395817	0.0830969	-0.0121084	0.178302
	196	0.981064	0.849549	1.11258	-0.0278587	-0.157092	0.101374			196	-0.0060898	-0.0462644	0.0340848	0.0165458	-0.0233307	0.0564222		196	-0.0016917	-0.0059736	0.00259025	-0.0018716	-0.0040746	0.00033142		196	0.307376	0.213968	0.400783	0.0815616	-0.0126051	0.175728
	196.5	1.00223	0.870327	1.13413	-0.0033547	-0.134081	0.127372			196.5	0.00049185	-0.0396466	0.0406303	0.0128394	-0.0269199	0.0525987		196.5	-0.0021081	-0.0066499	0.00243368	-0.0015179	-0.0039584	0.0009226		196.5	0.317554	0.223045	0.412063	0.0345555	-0.0593351	0.128446
	197	1.05931	0.926397	1.19222	-0.0011291	-0.132455	0.130197			197	0.00028477	-0.0404673	0.0410368	0.00099597	-0.0382373	0.0402292		197	-0.0052988	-0.007233	-0.0033646	0.00012133	-0.0030996	0.00334223		197	0.301657	0.207454	0.395859	0.0367218	-0.0582482	0.131692
	197.5	1.09852	0.964849	1.2322	0.0338374	-0.0987047	0.166379			197.5	-0.0044247	-0.0445294	0.03568	0.0102235	-0.0295688	0.0500159		197.5	-0.0048957	-0.0062303	-0.0035611	-0.0014773	-0.0031508	0.00019621		197.5	0.2552	0.160852	0.349547	0.0517242	-0.045632	0.14908
	198	1.03921	0.905942	1.17248	0.0654865	-0.0660721	0.197045			198	-0.0078118	-0.0483931	0.0327695	0.0211809	-0.0189672	0.061329		198	-0.0048262	-0.0060059	-0.0036465	-0.0022959	-0.0048448	0.00025306		198	0.2387	0.143597	0.333803	0.0439322	-0.0526011	0.140465
	198.5	1.0282	0.895931	1.16047	0.0865121	-0.0441778	0.217202			198.5	-0.0027663	-0.0414953	0.0359627	0.0231033	-0.0165725	0.0627791		198.5	-0.004483	-0.0055453	-0.0034207	-0.0026214	-0.0061083	0.00086561		198.5	0.170926	0.0777874	0.264064	0.0257498	-0.0664777	0.117977
	199	1.01914	0.8855	1.15278	0.122558	-0.008466	0.253583			199	-0.0008727	-0.0415809	0.0398355	0.0373225	-0.0026032	0.0772482		199	-0.0038132	-0.0057443	-0.0018821	-0.0031496	-0.0068701	0.0005709		199	0.160193	0.0650791	0.255306	0.0372579	-0.0545753	0.129091
	199.5	0.995267	0.86188	1.12865	0.0215909	-0.108717	0.151899			199.5	0.00716507	-0.0330822	0.0474123	0.0181456	-0.0213819	0.0576732		199.5	-0.0039266	-0.0057541	-0.0020991	-0.002477	-0.0054842	0.00053018		199.5	0.116765	0.0213692	0.212161	0.0223326	-0.072503	0.117168
	200	0.990524	0.85767	1.12338	0.0350193	-0.0961839	0.166222			200	0.012054	-0.0274182	0.0515262	0.0355316	-0.0043744	0.0754377		200	-0.0038267	-0.0056384	-0.0020149	-0.0025563	-0.0047568	-0.0003558		200	0.186158	0.0904894	0.281827	0.0221469	-0.071813	0.116107
	200.5	1.02599	0.893328	1.15865	0.0107425	-0.119392	0.140877			200.5	0.0346409	-0.0058324	0.0751142	0.0328986	-0.0070105	0.0728076		200.5	-0.0031172	-0.0053158	-0.0009187	-0.0008381	-0.0035972	0.00192098		200.5	0.193441	0.100423	0.28646	-0.0191374	-0.111335	0.0730598
	201	0.995932	0.86511	1.12675	0.0632308	-0.0688662	0.195328			201	0.0257848	-0.0141744	0.065744	0.0176525	-0.0232054	0.0585104		201	-0.0035911	-0.0061393	-0.001043	-0.0017917	-0.0036674	8.39e-05		201	0.194501	0.101115	0.287888	-0.0236109	-0.116074	0.0688524
	201.5	1.04122	0.910427	1.17201	0.0501076	-0.0808727	0.181088			201.5	0.027167	-0.0137764	0.0681104	0.0132927	-0.0254722	0.0520575		201.5	-0.0048052	-0.0085482	-0.0010622	-0.0031966	-0.0063016	-9.15e-05		201.5	0.227613	0.135577	0.319648	0.01016	-0.081692	0.102012
	202	1.05796	0.92846	1.18746	0.0369046	-0.0949689	0.168778			202	0.0139205	-0.0261696	0.0540105	0.0162216	-0.0239127	0.0563559		202	-0.0047134	-0.0082315	-0.0011954	-0.0022968	-0.0042947	-0.0002988		202	0.229139	0.134444	0.323834	-0.0117771	-0.106091	0.0825365
	202.5	1.12552	0.99385	1.25718	0.0405118	-0.091355	0.172379			202.5	-0.0077101	-0.0472072	0.031787	0.0415697	0.00236269	0.0807768		202.5	-0.0052542	-0.0083678	-0.0021405	-0.000965	-0.0030785	0.00114846		202.5	0.243723	0.149209	0.338237	0.00729935	-0.0872384	0.101837
	203	1.13444	1.00141	1.26747	-0.0099636	-0.141679	0.121752			203	0.0216428	-0.0192557	0.0625414	0.0259363	-0.014063	0.0659356		203	-0.0060877	-0.0088368	-0.0033385	-0.001595	-0.0033536	0.0001635		203	0.241161	0.146648	0.335675	0.0133328	-0.0810758	0.107741
	203.5	1.09554	0.962568	1.22852	-0.0309748	-0.162661	0.100711			203.5	0.0117141	-0.0271971	0.0506254	0.0406425	0.00018241	0.0811027		203.5	-0.0058758	-0.0087628	-0.0029889	-0.0013097	-0.0030336	0.0004142		203.5	0.213115	0.118101	0.30813	0.0557147	-0.0372247	0.148654
	204	1.061	0.927941	1.19405	0.00714537	-0.124229	0.13852			204	0.0112699	-0.0282914	0.0508311	0.0394973	0.00016556	0.078829		204	-0.0063502	-0.0093555	-0.003345	-0.0015314	-0.0033332	0.00027044		204	0.23666	0.138874	0.334446	0.0271949	-0.0667395	0.121129
	204.5	0.97214	0.839189	1.10509	-0.0042548	-0.136515	0.128006			204.5	0.00992889	-0.0298021	0.0496598	0.0414948	0.0026017	0.0803879		204.5	-0.0070727	-0.0096458	-0.0044997	-0.0013384	-0.0035316	0.00085489		204.5	0.161239	0.0646607	0.257818	0.0237565	-0.0699604	0.117473
	205	0.891386	0.757785	1.02499	0.0711724	-0.0605722	0.202917			205	0.00831225	-0.0330867	0.0497112	0.0311117	-0.0093368	0.0715601		205	-0.005622	-0.0091013	-0.0021426	-0.0021211	-0.0050493	0.00080719		205	0.163552	0.0641697	0.262935	0.0607825	-0.0308068	0.152372
	205.5	0.919163	0.785726	1.0526	0.089482	-0.0431989	0.222163			205.5	-0.0067862	-0.053594	0.0400216	0.0313335	-0.0184601	0.0811272		205.5	-0.0049619	-0.00799	-0.0019338	-0.0022711	-0.0054017	0.00085957		205.5	0.119143	0.0211362	0.217151	0.0258833	-0.0664402	0.118207
	206	0.916217	0.782921	1.04951	0.15674	0.0237104	0.289769			206	-0.0136587	-0.0578247	0.0305073	0.0368841	-0.0079095	0.0816777		206	-0.0048996	-0.0081144	-0.0016848	-0.002022	-0.0049566	0.00091262		206	0.0824983	-0.0172565	0.182253	0.0908993	-0.0021013	0.1839
	206.5	0.868267	0.736531	1	0.116896	-0.0167096	0.250501			206.5	-0.0336804	-0.0741313	0.00677047	0.0179173	-0.0234873	0.0593218		206.5	-0.0056477	-0.0083325	-0.0029629	-0.0010845	-0.0026109	0.00044187		206.5	0.143693	0.0462426	0.241143	-0.0037023	-0.0960437	0.0886392
	207	0.830323	0.698256	0.962391	-0.0319744	-0.164168	0.100219			207	-0.0534657	-0.0933186	-0.0136128	-0.0002202	-0.0409258	0.0404854		207	-0.0053296	-0.007833	-0.0028262	-0.0009764	-0.0024455	0.00049266		207	0.156565	0.0613133	0.251817	0.00411799	-0.0865892	0.0948251
	207.5	0.774343	0.642227	0.906459	-0.0336803	-0.166032	0.0986717			207.5	-0.0475738	-0.087087	-0.0080605	-0.0075778	-0.0471195	0.0319638		207.5	-0.0055105	-0.007725	-0.003296	-0.00108	-0.0025288	0.00036883		207.5	0.199536	0.105936	0.293136	0.0276691	-0.0666911	0.122029
	208	0.881168	0.750246	1.01209	-0.0737269	-0.206753	0.0592987			208	-0.0356446	-0.0749266	0.00363739	-0.0059388	-0.0452918	0.0334142		208	-0.0056966	-0.007708	-0.0036852	-0.0004364	-0.0020633	0.0011906		208	0.251087	0.156229	0.345944	0.0425505	-0.0497312	0.134832
	208.5	0.894832	0.765833	1.02383	-0.0734959	-0.206472	0.0594801			208.5	-0.033396	-0.0726187	0.00582672	-0.0163526	-0.0559129	0.0232076		208.5	-0.0052206	-0.0071752	-0.0032661	-0.0008475	-0.0023859	0.00069078		208.5	0.247147	0.152029	0.342265	-0.0076076	-0.0994637	0.0842485
	209	0.948122	0.81839	1.07785	-0.118655	-0.250047	0.012737			209	-0.0291092	-0.0694389	0.0112205	-0.0307292	-0.0706358	0.0091774		209	-0.0053401	-0.0068498	-0.0038304	-0.0004875	-0.0018099	0.00083488		209	0.203524	0.110764	0.296284	-0.0176711	-0.110779	0.0754363
	209.5	0.93783	0.805325	1.07034	-0.00819	-0.139808	0.123428			209.5	-0.0465745	-0.0863566	-0.0067925	-0.00914	-0.049635	0.0313549		209.5	-0.0029526	-0.0062571	0.00035188	-0.0018073	-0.0056129	0.00199829		209.5	0.181638	0.0892809	0.273995	-0.044545	-0.13774	0.0486503
	210	0.968435	0.836198	1.10067	-0.0567076	-0.189054	0.0756385			210	-0.0386979	-0.0774367	4.09584e-05	-0.0069227	-0.0470341	0.0331888		210	-0.0044675	-0.006816	-0.002119	0.00078476	-0.0009041	0.00247365		210	0.15437	0.0615821	0.247159	-0.0457921	-0.13885	0.0472662
	210.5	0.894419	0.761985	1.02685	0.00232989	-0.130977	0.135636			210.5	-0.0434072	-0.0834243	-0.0033901	0.00618586	-0.0338271	0.0461988		210.5	-0.0044007	-0.006274	-0.0025274	0.00208004	-0.0009323	0.00509237		210.5	0.148814	0.0552398	0.242388	0.0185782	-0.0760653	0.113222
	211	0.889261	0.755558	1.02296	-0.0289513	-0.161813	0.103911			211	-0.0241031	-0.0629842	0.014778	0.0055524	-0.0332847	0.0443895		211	-0.0054827	-0.0067693	-0.0041961	0.00188601	-0.0017807	0.00555273		211	0.168286	0.0726817	0.26389	0.0590657	-0.036438	0.154569
	211.5	0.797448	0.663381	0.931515	0.0263909	-0.106183	0.158965			211.5	-0.0247304	-0.0631661	0.0137054	0.00718869	-0.0305294	0.0449068		211.5	-0.0060831	-0.0072701	-0.0048961	0.00181916	-0.0016588	0.00529716		211.5	0.18169	0.0842698	0.279111	0.0382533	-0.0551458	0.131652
	212	0.805499	0.670563	0.940436	0.0338394	-0.0987249	0.166404			212	-0.008056	-0.0463936	0.0302816	-0.0062615	-0.0446128	0.0320897		212	-0.0060001	-0.007505	-0.0044952	0.0011994	-0.0019413	0.00434006		212	0.156915	0.0609969	0.252833	0.0392388	-0.0527885	0.131266
	212.5	0.790162	0.655772	0.924553	0.0351443	-0.0963431	0.166632			212.5	0.00824576	-0.0298828	0.0463743	0.00978773	-0.0291246	0.0487		212.5	-0.0071122	-0.009464	-0.0047605	0.00238487	-0.0010782	0.00584799		212.5	0.169707	0.0749069	0.264507	-0.0030036	-0.0944378	0.0884305
	213	0.902345	0.768067	1.03662	0.0838903	-0.0494056	0.217186			213	0.0281607	-0.0102938	0.0666153	-0.0060971	-0.0458261	0.033632		213	-0.0075907	-0.0102183	-0.004963	-0.000302	-0.0039325	0.00332839		213	0.140157	0.0437165	0.236597	0.0123416	-0.07841	0.103093
	213.5	0.927822	0.794538	1.06111	0.0878265	-0.0452071	0.22086			213.5	0.0158279	-0.0235548	0.0552106	-0.0125834	-0.051537	0.0263703		213.5	-0.0077697	-0.009936	-0.0056033	0.00042415	-0.0027149	0.00356317		213.5	0.118398	0.0226518	0.214144	-0.034835	-0.126044	0.0563743
	214	0.931555	0.797697	1.06541	0.0851548	-0.0470975	0.217407			214	0.019161	-0.0195939	0.0579159	-0.0148468	-0.0529323	0.0232387		214	-0.0075855	-0.0097118	-0.0054591	-0.0001145	-0.003675	0.00344596		214	0.11596	0.0195493	0.212371	-0.0104937	-0.101828	0.0808407
	214.5	0.956293	0.823239	1.08935	0.01244	-0.118881	0.143761			214.5	0.0143747	-0.0256898	0.0544391	-0.013527	-0.053452	0.026398		214.5	-0.0072368	-0.0092151	-0.0052585	-0.0012378	-0.0053839	0.00290841		214.5	0.142326	0.0462899	0.238363	-0.0290175	-0.119813	0.0617779
	215	0.981268	0.847105	1.11543	0.0677667	-0.0651709	0.200704			215	0.00912504	-0.0316496	0.0498997	-0.0103791	-0.0490564	0.0282983		215	-0.0069133	-0.0088	-0.0050266	-0.001657	-0.0061588	0.00284484		215	0.136552	0.0424909	0.230613	0.0172855	-0.0727386	0.10731
	215.5	0.976401	0.841422	1.11138	0.165016	0.0325587	0.297474			215.5	0.0129516	-0.0287129	0.0546162	-0.0037503	-0.0428321	0.0353315		215.5	-0.0061214	-0.0083489	-0.003894	-0.0016594	-0.0062781	0.00295917		215.5	0.1459	0.0509214	0.240879	0.013339	-0.0777608	0.104439
	216	0.960877	0.827432	1.09432	0.148039	0.0144188	0.281658			216	0.0432912	0.00173638	0.084846	0.0313034	-0.0083581	0.070965		216	-0.0055467	-0.0082287	-0.0028647	-0.0012511	-0.0058157	0.00331348		216	0.154122	0.0600151	0.248229	0.0318715	-0.0581176	0.12186
	216.5	0.924906	0.791524	1.05829	0.0918029	-0.0412118	0.224818			216.5	0.0231531	-0.0164541	0.0627603	0.0254199	-0.0145222	0.0653621		216.5	-0.0056865	-0.0086767	-0.0026964	-0.0012617	-0.0056067	0.00308328		216.5	0.120925	0.0270955	0.214755	0.0448089	-0.0449049	0.134523
	217	0.951412	0.817578	1.08525	0.0994815	-0.0323704	0.231333			217	0.0234341	-0.0169188	0.063787	0.022433	-0.0176379	0.0625039		217	-0.0046707	-0.0079395	-0.001402	-0.0008572	-0.005039	0.00332465		217	0.116938	0.0233982	0.210477	0.0338284	-0.0593635	0.12702
	217.5	0.928185	0.794932	1.06144	0.0456281	-0.0858845	0.177141			217.5	0.0193773	-0.0218662	0.0606207	0.0257587	-0.0132442	0.0647617		217.5	-0.0051953	-0.0081091	-0.0022816	0.00101698	-0.0033137	0.00534767		217.5	0.111899	0.0207496	0.203048	0.00631624	-0.0854506	0.0980831
	218	0.999384	0.86673	1.13204	0.0419506	-0.0898787	0.17378			218	0.0278333	-0.0117449	0.0674115	0.0249528	-0.0141314	0.064037		218	-0.0051151	-0.0076817	-0.0025485	0.00183866	-0.0025059	0.00618322		218	0.0966884	0.00423685	0.18914	0.00864496	-0.0809218	0.0982118
	218.5	0.935241	0.803194	1.06729	0.0942543	-0.0376793	0.226188			218.5	0.0392656	-0.0008528	0.079384	0.0133557	-0.0259041	0.0526156		218.5	-0.0063948	-0.0085841	-0.0042055	0.00157542	-0.0021799	0.0053307		218.5	0.0956258	0.00227162	0.18898	-0.000457	-0.0908529	0.089939
	219	0.985519	0.852226	1.11881	0.031604	-0.0998573	0.163065			219	0.0262284	-0.014109	0.0665658	0.0192572	-0.0201893	0.0587036		219	-0.0061231	-0.0078143	-0.0044319	0.00050199	-0.0023423	0.00334626		219	0.0645384	-0.0287688	0.157846	0.0157849	-0.0753438	0.106914
	219.5	0.983807	0.850253	1.11736	0.0358918	-0.0964485	0.168232			219.5	0.0296335	-0.0106186	0.0698856	0.00844141	-0.0305956	0.0474785		219.5	-0.0070353	-0.0090419	-0.0050286	0.00025207	-0.0024103	0.0029144		219.5	0.0873058	-0.0040389	0.17865	0.0102609	-0.0819665	0.102488
	220	1.01209	0.878202	1.14597	0.0512978	-0.0792174	0.181813			220	0.028278	-0.0117791	0.0683351	0.01181	-0.0289417	0.0525618		220	-0.0073584	-0.0091803	-0.0055365	0.00074234	-0.0019831	0.00346776		220	0.0598849	-0.0342891	0.154059	0.0225523	-0.0704552	0.11556
	220.5	0.968894	0.835067	1.10272	-0.0272496	-0.159074	0.104575			220.5	0.051012	0.00967981	0.0923442	0.0151015	-0.0258679	0.0560709		220.5	-0.0066	-0.0080298	-0.0051702	0.00101205	-0.0010043	0.00302845		220.5	0.0830412	-0.0109902	0.177073	0.0074512	-0.0866432	0.101546
	221	0.932345	0.79829	1.0664	-0.0033909	-0.135599	0.128817			221	0.0552114	0.0159732	0.0944496	-0.0030198	-0.0434194	0.0373798		221	-0.007167	-0.0083532	-0.0059809	0.00140002	-0.0004213	0.00322136		221	0.0559587	-0.0365219	0.148439	0.0151559	-0.0773694	0.107681
	221.5	0.933077	0.799283	1.06687	-0.0186846	-0.151323	0.113954			221.5	0.0462533	0.00686305	0.0856435	-0.0126587	-0.0530235	0.0277061		221.5	-0.0064879	-0.0083428	-0.004633	-3.79e-05	-0.0033671	0.00329128		221.5	0.062665	-0.0318407	0.157171	0.00719537	-0.0879116	0.102302
	222	0.924616	0.790772	1.05846	0.136857	0.00433421	0.269379			222	0.043554	0.00410711	0.0830008	0.00139999	-0.0382718	0.0410718		222	-0.0071354	-0.0084613	-0.0058095	0.00207563	0.00029496	0.00385629		222	0.0631558	-0.0301045	0.156416	0.00364464	-0.0890806	0.0963699
	222.5	0.888722	0.755012	1.02243	0.145325	0.0125993	0.278051			222.5	0.0179036	-0.0218816	0.0576887	-0.007041	-0.0463515	0.0322695		222.5	-0.0083506	-0.0100966	-0.0066046	0.00376994	0.00127911	0.00626076		222.5	0.0755413	-0.0167713	0.167854	-0.0019207	-0.095482	0.0916405
	223	0.875104	0.743299	1.00691	0.176663	0.0436876	0.309638			223	0.00785631	-0.0316822	0.0473948	-0.0039846	-0.0445816	0.0366125		223	-0.0077669	-0.0089875	-0.0065463	0.00335468	0.00101372	0.00569563		223	0.143435	0.0489855	0.237884	0.00389319	-0.0889145	0.0967008
	223.5	0.874111	0.741431	1.00679	0.117013	-0.0176111	0.251638			223.5	0.0258134	-0.0132713	0.0648981	-0.0089786	-0.0484728	0.0305155		223.5	-0.0080974	-0.0096743	-0.0065205	0.00506429	0.00219718	0.00793141		223.5	0.162363	0.0686923	0.256035	0.0255643	-0.0671444	0.118273
	224	0.893492	0.760128	1.02686	0.0515813	-0.0813992	0.184562			224	0.00085287	-0.0384104	0.0401161	-0.0189025	-0.0587989	0.0209938		224	-0.0080347	-0.0093089	-0.0067606	0.00399832	0.00179944	0.0061972		224	0.138547	0.0468451	0.230249	-0.0020201	-0.0928483	0.0888081
	224.5	0.949289	0.814173	1.0844	0.0249845	-0.108565	0.158534			224.5	0.0131216	-0.0246571	0.0509003	-0.0247486	-0.0655075	0.0160103		224.5	-0.0083786	-0.0098461	-0.006911	0.00387991	0.00192289	0.00583693		224.5	0.10599	0.013888	0.198092	0.0219024	-0.068147	0.111952
	225	0.995091	0.861501	1.12868	0.0640693	-0.0699597	0.198098			225	-0.0014034	-0.0387319	0.0359252	-0.0328424	-0.073121	0.00743623		225	-0.0086325	-0.0099893	-0.0072758	0.00360016	0.00163576	0.00556456		225	0.0748194	-0.0166784	0.166317	0.0162771	-0.0759505	0.108505
	225.5	0.924579	0.790862	1.0583	0.0148431	-0.119222	0.148908			225.5	0.0173515	-0.0216914	0.0563943	-0.0110303	-0.0509204	0.0288598		225.5	-0.0080808	-0.0093641	-0.0067974	0.00620116	0.00215803	0.0102443		225.5	0.0880509	-0.0035198	0.179622	0.0113519	-0.0796642	0.102368
	226	0.947389	0.813493	1.08128	0.0618929	-0.0716326	0.195418			226	0.00559574	-0.0327089	0.0439003	-0.0139883	-0.0526837	0.0247071		226	-0.008532	-0.0101599	-0.006904	0.00436396	0.00167665	0.00705127		226	0.0881164	-0.0043115	0.180544	0.0548565	-0.0336491	0.143362
	226.5	0.928842	0.795696	1.06199	0.04763	-0.0854408	0.180701			226.5	0.0149128	-0.0234438	0.0532693	0.00376617	-0.0353059	0.0428382		226.5	-0.0081813	-0.0097041	-0.0066585	0.00534743	0.00234526	0.0083496		226.5	0.101696	0.0092663	0.194127	0.0456792	-0.0435225	0.134881
	227	0.861211	0.728919	0.993504	0.0134785	-0.120723	0.14768			227	0.0174843	-0.0211904	0.0561591	0.008994	-0.0296931	0.0476811		227	-0.0086013	-0.0099417	-0.0072609	0.00416636	0.00120643	0.0071263		227	0.0977153	0.00438583	0.191045	0.0548784	-0.0374808	0.147238
	227.5	0.876839	0.74371	1.00997	0.0335521	-0.0989704	0.166075			227.5	0.0507676	0.01218	0.0893552	-0.0040766	-0.0424555	0.0343024		227.5	-0.0086943	-0.0101107	-0.007278	0.00442715	0.00116207	0.00769223		227.5	0.0705949	-0.0218289	0.163019	0.0686708	-0.0195795	0.156921
	228	0.929243	0.795198	1.06329	0.0468014	-0.0871403	0.180743			228	0.0586409	0.0207881	0.0964937	0.00015058	-0.0378272	0.0381284		228	-0.0084391	-0.009836	-0.0070423	0.00472395	0.00177876	0.00766915		228	0.0729344	-0.0215514	0.16742	0.0925278	0.00314769	0.181908
	228.5	0.907235	0.771907	1.04256	0.0943007	-0.0388841	0.227485			228.5	0.0506018	0.0115488	0.0896547	0.0146124	-0.0233272	0.0525519		228.5	-0.0087525	-0.0101919	-0.007313	0.00470493	0.00079228	0.00861758		228.5	0.0476756	-0.0461359	0.141487	0.119257	0.0284478	0.210067
	229	0.839202	0.705231	0.973173	0.0102132	-0.122942	0.143369			229	0.0519178	0.0131695	0.0906662	0.0216524	-0.0167208	0.0600255		229	-0.0083358	-0.0096714	-0.0070003	0.00705518	0.00375949	0.0103509		229	0.00998431	-0.0834873	0.103456	0.148079	0.058506	0.237652
	229.5	0.86567	0.732136	0.999204	-0.0494225	-0.182167	0.0833218			229.5	0.0561686	0.0161868	0.0961504	0.0327557	-0.00576	0.0712714		229.5	-0.0086203	-0.0099141	-0.0073265	0.00317662	-0.0004721	0.00682538		229.5	0.00444714	-0.0871034	0.0959976	0.122584	0.030769	0.214399
	230	0.849019	0.715264	0.982774	-0.0619637	-0.194378	0.07045			230	0.0459589	0.00637262	0.0855452	0.0168264	-0.0218372	0.05549		230	-0.0084771	-0.0097449	-0.0072092	0.00384756	0.0017102	0.00598491		230	0.0504214	-0.0415988	0.142442	0.115362	0.0237852	0.206938
	230.5	0.843514	0.709634	0.977393	-0.05101	-0.18404	0.0820197			230.5	0.0358933	-0.0045725	0.0763592	0.0160808	-0.0222219	0.0543836		230.5	-0.0077685	-0.0092359	-0.0063011	0.00374929	0.00160036	0.00589822		230.5	0.0286925	-0.0618652	0.11925	0.092217	0.00043095	0.184003
	231	0.888893	0.755266	1.02252	-0.0578096	-0.191602	0.0759827			231	0.0331682	-0.006946	0.0732823	0.0091102	-0.0284723	0.0466927		231	-0.0083096	-0.0095957	-0.0070235	0.00350838	0.00106529	0.00595147		231	0.0178696	-0.0726346	0.108374	0.0519865	-0.0385547	0.142528
	231.5	0.905985	0.773054	1.03892	-0.104954	-0.237043	0.0271344			231.5	0.0102136	-0.029053	0.0494802	0.0267795	-0.0114142	0.0649732		231.5	-0.0085002	-0.0098357	-0.0071646	0.00378787	0.00154774	0.006028		231.5	0.0277579	-0.0631919	0.118708	0.0430271	-0.0476523	0.133706
	232	0.917376	0.78252	1.05223	-0.0617677	-0.194439	0.0709038			232	0.013881	-0.0249086	0.0526707	0.0237796	-0.0149257	0.0624849		232	-0.0086613	-0.0101768	-0.0071457	0.00464272	0.00274784	0.00653759		232	0.0534984	-0.0374519	0.144449	0.0344629	-0.0542669	0.123193
	232.5	0.91526	0.780957	1.04956	-0.0103281	-0.141758	0.121101			232.5	-0.0062386	-0.0451199	0.0326427	0.0319362	-0.0064338	0.0703062		232.5	-0.0087754	-0.0102367	-0.007314	0.00647304	0.00324863	0.00969744		232.5	0.0507926	-0.0402005	0.141786	0.0192697	-0.0695836	0.108123
	233	0.94701	0.812702	1.08132	0.00981401	-0.12207	0.141698			233	-0.0087328	-0.0473541	0.0298884	0.032727	-0.0050034	0.0704574		233	-0.00888	-0.0103584	-0.0074016	0.00565496	0.00375083	0.00755909		233	0.03351	-0.0578951	0.124915	0.0611418	-0.0286605	0.150944
	233.5	0.862093	0.728493	0.995693	0.0137287	-0.117802	0.145259			233.5	-0.0025432	-0.0419094	0.0368231	0.00984608	-0.0291363	0.0488284		233.5	-0.0090897	-0.0104832	-0.0076962	0.00619885	0.00347197	0.00892573		233.5	0.0458285	-0.0451985	0.136856	0.0248278	-0.0641667	0.113822
	234	0.809948	0.675596	0.944299	0.00956666	-0.121879	0.141012			234	0.0020107	-0.0369911	0.0410125	0.0192408	-0.0190333	0.0575149		234	-0.0089388	-0.010128	-0.0077495	0.00555534	0.00361507	0.0074956		234	0.0119954	-0.0838363	0.107827	0.037661	-0.0529777	0.1283
	234.5	0.718608	0.58562	0.851596	-0.0092525	-0.140269	0.121764			234.5	-0.007517	-0.047769	0.0327349	0.0117424	-0.0273879	0.0508728		234.5	-0.0091058	-0.010343	-0.0078687	0.00547201	0.00353395	0.00741008		234.5	-0.0181259	-0.113244	0.0769925	0.0723592	-0.0163014	0.16102
	235	0.696182	0.56281	0.829554	0.0101981	-0.121315	0.141711			235	0.00970193	-0.029533	0.0489369	0.00019136	-0.038236	0.0386188		235	-0.009108	-0.010294	-0.007922	0.00493786	0.00302425	0.00685147		235	-0.0398736	-0.133965	0.0542177	0.0851896	-0.0035598	0.173939
	235.5	0.668644	0.536032	0.801256	-0.0246103	-0.157422	0.108201			235.5	-0.0053895	-0.0449811	0.0342021	-0.0041266	-0.0439167	0.0356635		235.5	-0.0100567	-0.0115842	-0.0085292	0.00535887	0.00333311	0.00738462		235.5	-0.0092049	-0.102919	0.0845093	0.103011	0.0137301	0.192293
	236	0.709708	0.577052	0.842364	-0.0329421	-0.164701	0.0988165			236	-0.0016797	-0.0399978	0.0366384	0.00804716	-0.0311624	0.0472567		236	-0.0097382	-0.0109892	-0.0084872	0.00474446	0.00261436	0.00687457		236	-0.0325383	-0.123419	0.0583425	0.119116	0.0304197	0.207812
	236.5	0.74797	0.61508	0.880861	-0.0772963	-0.208574	0.0539816			236.5	-0.0154266	-0.0536343	0.0227811	0.00203223	-0.0373681	0.0414325		236.5	-0.0091774	-0.0106377	-0.0077171	0.00439694	0.00230626	0.00648763		236.5	-0.0395207	-0.13198	0.0529388	0.0954732	0.00773274	0.183214
	237	0.784996	0.651615	0.918377	-0.0952041	-0.227457	0.0370485			237	-0.0293549	-0.0685778	0.00986797	-0.0027281	-0.042501	0.0370447		237	-0.0101294	-0.0118332	-0.0084256	0.00431151	0.002023	0.00660001		237	-0.0568379	-0.14816	0.0344846	0.107234	0.0195703	0.194898
	237.5	0.84696	0.712933	0.980987	-0.0349265	-0.167469	0.0976161			237.5	-0.0327995	-0.0726112	0.00701234	0.00821712	-0.0317274	0.0481616		237.5	-0.0098122	-0.0114086	-0.0082158	0.00448483	0.00226174	0.00670792		237.5	-0.0458299	-0.138751	0.0470909	0.0307226	-0.0611787	0.122624
	238	0.869322	0.735081	1.00356	-0.0250336	-0.157465	0.107398			238	-0.0288071	-0.069819	0.0122049	0.0068773	-0.0349115	0.0486661		238	-0.0101276	-0.0117806	-0.0084747	0.00423253	0.00201197	0.00645309		238	-0.0878445	-0.183011	0.00732219	0.0832829	-0.0100711	0.176637
	238.5	0.834121	0.69844	0.969802	-0.0212587	-0.154845	0.112328			238.5	-0.0274075	-0.0678552	0.0130402	0.00136281	-0.0394377	0.0421633		238.5	-0.0094994	-0.0113859	-0.007613	0.00425603	0.00187319	0.00663887		238.5	-0.139578	-0.234544	-0.0446108	0.0432047	-0.0502512	0.136661
	239	0.786223	0.647657	0.92479	-0.0078554	-0.144445	0.128734			239	-0.0116798	-0.0524756	0.0291161	0.00405932	-0.0378866	0.0460052		239	-0.0098499	-0.0118852	-0.0078146	0.00409926	0.00159859	0.00659992		239	-0.162996	-0.260955	-0.0650371	0.035832	-0.0608549	0.132519
	239.5	0.801835	0.659745	0.943925	0.00443613	-0.135219	0.144091			239.5	-0.022563	-0.0661832	0.0210572	-0.0060437	-0.0484167	0.0363294		239.5	-0.0091446	-0.011345	-0.0069442	0.00428877	0.00170816	0.00686939		239.5	-0.122507	-0.226211	-0.0188033	0.0540501	-0.0481059	0.156206
	240									240								240								240

## Sheet: Extdended Data Fig 1
S1C
0.981489	0.97986	0.983281	0.979402	0.976078	0.98364	0.967047	0.939287	0.930804	0.917798	0.90689	0.903384	0.89698	0.89073	0.892861	0.879265	0.886178	0.884629	0.902572	0.894971	0.911598	0.91848	0.918684	0.916655	0.917605	0.926459	0.917646	0.915838	0.916456	0.923387
0.982079	0.979966	0.98366	0.98018	0.976159	0.98433	0.970489	0.937286	0.93251	0.917918	0.906006	0.903507	0.895315	0.890906	0.891336	0.87725	0.886795	0.883049	0.904084	0.898003	0.914147	0.917597	0.918009	0.915077	0.915774	0.925517	0.916798	0.917003	0.916494	0.923614
0.98304	0.982112	0.980918	0.979138	0.976448	0.978705	0.97074	0.937305	0.933443	0.915405	0.904893	0.901364	0.898331	0.890194	0.891832	0.876786	0.885422	0.882037	0.903699	0.896413	0.912492	0.916355	0.918499	0.91853	0.914476	0.925115	0.919379	0.917338	0.916758	0.924756
0.984201	0.980585	0.982291	0.97889	0.975593	0.982962	0.969053	0.936832	0.933551	0.916238	0.905811	0.901046	0.896582	0.890627	0.888336	0.876664	0.885462	0.880904	0.901135	0.896655	0.909036	0.919294	0.919552	0.916503	0.915398	0.922717	0.918543	0.914089	0.915011	0.925927
0.987309	0.980756	0.979213	0.978643	0.978503	0.978577	0.96905	0.937264	0.930296	0.91509	0.904509	0.900435	0.894948	0.888182	0.887639	0.874782	0.884041	0.88312	0.904215	0.89768	0.911154	0.917429	0.916648	0.915236	0.910135	0.919332	0.918504	0.916071	0.916038	0.92311
0.989866	0.983784	0.980584	0.978655	0.974599	0.976997	0.968398	0.935329	0.92629	0.912179	0.904608	0.899908	0.895309	0.887359	0.886409	0.875436	0.884198	0.881402	0.903061	0.896931	0.908509	0.918956	0.918036	0.911408	0.91251	0.921092	0.921084	0.917885	0.91792	0.923458
0.99088	0.984495	0.982448	0.979522	0.976716	0.975748	0.968779	0.934623	0.924882	0.913886	0.907476	0.900351	0.897653	0.888108	0.883875	0.876816	0.883081	0.883894	0.904784	0.898282	0.909221	0.919706	0.915316	0.913248	0.911747	0.920185	0.920455	0.92068	0.917757	0.924888
0.991479	0.986795	0.981194	0.979497	0.971891	0.974804	0.970497	0.935547	0.924934	0.914324	0.907671	0.898012	0.898993	0.887768	0.883602	0.876795	0.88073	0.881636	0.905289	0.896253	0.908373	0.919555	0.916399	0.909776	0.910622	0.919855	0.92183	0.920602	0.918364	0.926002
0.994323	0.991384	0.983151	0.982731	0.970809	0.973419	0.970835	0.936719	0.924423	0.91841	0.90653	0.902027	0.897028	0.888954	0.883708	0.876542	0.881314	0.881188	0.903116	0.897324	0.905181	0.917827	0.916565	0.911155	0.910522	0.918487	0.921329	0.919809	0.917773	0.925844
0.996195	0.993213	0.984162	0.980706	0.96864	0.971446	0.970058	0.936855	0.923526	0.91564	0.906293	0.904218	0.902949	0.886286	0.88128	0.874409	0.878293	0.88158	0.906528	0.899765	0.909022	0.915692	0.91663	0.9113	0.908056	0.921127	0.920212	0.919365	0.917705	0.924801
0.997965	0.995149	0.98617	0.979737	0.969468	0.969856	0.967632	0.933957	0.924153	0.91657	0.905458	0.903366	0.900525	0.887357	0.880256	0.875542	0.88191	0.880833	0.90543	0.900682	0.907509	0.915066	0.915385	0.911208	0.91151	0.91879	0.922155	0.917221	0.917634	0.924531
0.997538	0.993859	0.985461	0.980364	0.96947	0.970275	0.967466	0.933328	0.92399	0.917557	0.904357	0.900929	0.899195	0.889324	0.877858	0.87562	0.880343	0.880842	0.905864	0.89928	0.908652	0.917305	0.913684	0.91245	0.908841	0.918456	0.922826	0.920135	0.918363	0.9211
0.998101	0.993861	0.98521	0.978971	0.966469	0.968322	0.966702	0.933051	0.924157	0.918734	0.902516	0.903564	0.899266	0.887452	0.879822	0.873151	0.880724	0.878007	0.904237	0.898758	0.908686	0.917932	0.913715	0.91298	0.911416	0.919532	0.92341	0.921806	0.918101	0.919435
0.998799	0.992811	0.985118	0.977699	0.966759	0.96876	0.965756	0.934671	0.926213	0.919045	0.904958	0.902591	0.895285	0.888285	0.878284	0.874999	0.878713	0.876757	0.903007	0.896307	0.909776	0.91888	0.916991	0.911486	0.912399	0.919025	0.920604	0.920113	0.916891	0.918328
0.998852	0.989695	0.981531	0.972394	0.968402	0.968351	0.963112	0.932667	0.926709	0.919934	0.902744	0.900944	0.894588	0.888662	0.879121	0.871021	0.881027	0.8787	0.901632	0.896105	0.911184	0.917853	0.917123	0.913131	0.915036	0.917968	0.920899	0.921592	0.915026	0.916524
0.998166	0.985151	0.983575	0.972665	0.96687	0.971633	0.963795	0.932896	0.927879	0.919342	0.904655	0.901496	0.891586	0.886966	0.879216	0.873186	0.877869	0.877969	0.902176	0.897471	0.912012	0.919133	0.91696	0.910664	0.91313	0.918244	0.916183	0.919494	0.91463	0.916959
0.996429	0.987114	0.982891	0.970047	0.969952	0.972034	0.961598	0.93128	0.927024	0.916601	0.905052	0.901604	0.891548	0.88611	0.878296	0.873625	0.876496	0.878712	0.903673	0.897004	0.911771	0.916182	0.916615	0.912226	0.913282	0.916017	0.919167	0.920537	0.915515	0.915631
0.992044	0.984221	0.981509	0.970188	0.967981	0.971973	0.961419	0.932883	0.927408	0.919881	0.905617	0.901727	0.890174	0.886253	0.882537	0.872045	0.878371	0.879232	0.902588	0.89695	0.912876	0.917544	0.917076	0.913072	0.912634	0.917674	0.915569	0.918319	0.913662	0.9166
0.990816	0.983905	0.979494	0.968409	0.965138	0.975576	0.96251	0.933819	0.928352	0.916774	0.906527	0.900382	0.8897	0.886518	0.881496	0.872784	0.878711	0.878958	0.905828	0.896838	0.913775	0.916543	0.915958	0.915307	0.914004	0.919778	0.916333	0.918628	0.916458	0.914114
0.990446	0.981766	0.976342	0.971644	0.966489	0.97453	0.961869	0.936061	0.92952	0.919556	0.905189	0.900995	0.887873	0.886449	0.881985	0.873348	0.879522	0.880383	0.908356	0.896716	0.912589	0.916198	0.921585	0.913969	0.915493	0.920989	0.915499	0.917996	0.917273	0.912802
0.986765	0.983511	0.977029	0.970511	0.970092	0.978637	0.959692	0.936603	0.927906	0.919304	0.907563	0.899235	0.887549	0.886255	0.88351	0.876165	0.878343	0.878906	0.907314	0.89923	0.914143	0.92137	0.919505	0.910375	0.913347	0.919855	0.918201	0.917328	0.916053	0.91235
0.985121	0.981254	0.977722	0.971955	0.971493	0.974973	0.959089	0.94029	0.928837	0.922911	0.90736	0.900056	0.890079	0.888204	0.884968	0.875591	0.880081	0.878251	0.908827	0.898685	0.915712	0.918207	0.921948	0.914468	0.914071	0.919263	0.918329	0.918437	0.917185	0.912104
0.982219	0.981397	0.975392	0.972447	0.976906	0.977299	0.960216	0.937053	0.928252	0.919865	0.90877	0.901826	0.887625	0.887987	0.889947	0.873722	0.879509	0.881421	0.908016	0.898318	0.913395	0.921011	0.919001	0.913038	0.916938	0.921258	0.919644	0.918989	0.917096	0.913483
0.986215	0.981805	0.977654	0.973277	0.977894	0.979919	0.957704	0.937001	0.928813	0.922863	0.908786	0.901539	0.88998	0.890555	0.891088	0.875493	0.880986	0.879914	0.907451	0.898793	0.912903	0.920289	0.917872	0.911109	0.917131	0.920975	0.919627	0.918918	0.919454	0.911995
0.98282	0.980537	0.978003	0.974087	0.978719	0.979275	0.959146	0.936985	0.929438	0.924721	0.909075	0.901581	0.88939	0.891758	0.891124	0.877246	0.882869	0.879531	0.90444	0.897244	0.915748	0.918056	0.918163	0.91362	0.918944	0.921678	0.918969	0.919809	0.919324	0.912758
0.983535	0.978686	0.977384	0.974575	0.979085	0.982279	0.959943	0.936496	0.929311	0.925692	0.909916	0.902101	0.891577	0.891423	0.896269	0.87885	0.880587	0.880132	0.904816	0.897339	0.912596	0.918251	0.919379	0.910991	0.917273	0.922483	0.921322	0.919226	0.918584	0.912417
0.985901	0.978432	0.98045	0.975955	0.977624	0.980591	0.961865	0.940105	0.930813	0.926203	0.912128	0.905674	0.892649	0.89454	0.897756	0.879725	0.882693	0.881268	0.910408	0.899436	0.911407	0.919583	0.919078	0.907947	0.915834	0.920448	0.918194	0.919131	0.918651	0.91234
0.987829	0.981342	0.982319	0.979148	0.977828	0.981276	0.964704	0.938634	0.933012	0.928857	0.913146	0.906526	0.894454	0.89799	0.900661	0.879142	0.884929	0.881667	0.904818	0.899132	0.911592	0.920543	0.921125	0.908376	0.9173	0.921516	0.921769	0.919522	0.921697	0.913781
0.987951	0.988318	0.984788	0.983227	0.977608	0.97829	0.962923	0.938435	0.933259	0.933253	0.914498	0.907816	0.89415	0.898938	0.903809	0.883559	0.885264	0.882562	0.904801	0.901998	0.913085	0.919488	0.918666	0.909096	0.916901	0.920635	0.919837	0.920594	0.918401	0.914775
0.987133	0.987508	0.98946	0.98329	0.978399	0.980189	0.965247	0.943442	0.938118	0.934022	0.916687	0.911135	0.897163	0.900761	0.904233	0.883984	0.88801	0.885252	0.912734	0.904428	0.914115	0.92177	0.92081	0.911768	0.91934	0.920518	0.921315	0.921055	0.920509	0.914408
0.993344	0.991687	0.992124	0.987236	0.983928	0.979324	0.965702	0.94223	0.940516	0.935084	0.919264	0.911666	0.900225	0.903438	0.907404	0.887905	0.888963	0.884915	0.903332	0.904067	0.916879	0.923795	0.922901	0.910223	0.916982	0.923716	0.921716	0.921997	0.918753	0.918492
0.996514	0.995511	0.99517	0.990301	0.986246	0.98272	0.967265	0.947453	0.939972	0.937286	0.921095	0.915123	0.904533	0.90322	0.909444	0.889381	0.890145	0.884809	0.906563	0.908721	0.9168	0.923622	0.920497	0.913425	0.92112	0.924399	0.92056	0.920088	0.920258	0.919814
0.999441	0.997421	0.994726	0.995237	0.989156	0.982096	0.970494	0.947853	0.942186	0.937563	0.920968	0.912607	0.904646	0.90825	0.910667	0.893221	0.892498	0.888777	0.910605	0.909613	0.920824	0.92333	0.922478	0.91233	0.919706	0.922893	0.922143	0.920042	0.91982	0.919228
1.00185	1.00112	0.99928	0.996021	0.99356	0.984164	0.97336	0.948493	0.944866	0.938693	0.922005	0.917674	0.910207	0.912901	0.91571	0.897453	0.894259	0.891109	0.923041	0.913387	0.919678	0.924227	0.924596	0.91492	0.920385	0.923665	0.923169	0.921658	0.925247	0.923187
1.00284	1.00145	1.00159	0.99487	0.990792	0.983403	0.972233	0.948885	0.944291	0.941016	0.922954	0.917394	0.911423	0.916126	0.918631	0.900499	0.89908	0.893906	0.915614	0.916093	0.922608	0.92336	0.924293	0.916258	0.920404	0.926602	0.924107	0.922226	0.92458	0.92148
1.00435	1.00446	1.00362	0.997745	0.994234	0.98463	0.973345	0.952438	0.948007	0.939065	0.924381	0.921744	0.915444	0.923156	0.919461	0.904058	0.899927	0.896275	0.915712	0.915575	0.924315	0.926108	0.926216	0.920028	0.921558	0.927434	0.924327	0.923097	0.92786	0.925851
1.00332	1.00558	1.00438	1.00154	0.99586	0.986939	0.976245	0.951901	0.947555	0.941964	0.924032	0.919005	0.914914	0.928711	0.921457	0.908032	0.906287	0.900679	0.91571	0.918982	0.927217	0.925369	0.930521	0.921471	0.92486	0.928414	0.927711	0.924831	0.931067	0.927009
1.00106	1.00674	1.00403	1.00256	0.994419	0.983157	0.97473	0.951925	0.947301	0.942239	0.922459	0.922561	0.920078	0.930946	0.928128	0.911496	0.910048	0.904275	0.917863	0.920343	0.926987	0.929929	0.929776	0.923629	0.927219	0.932118	0.928819	0.926241	0.934228	0.929427
1.00289	1.00707	1.00708	1.00074	0.993374	0.982403	0.973906	0.952147	0.949087	0.942585	0.924427	0.9225	0.9241	0.937657	0.931062	0.916122	0.912929	0.908087	0.935163	0.919437	0.926216	0.930256	0.931522	0.925364	0.931039	0.933365	0.932385	0.931646	0.936681	0.932375
1.00324	1.00734	1.00868	1.00121	0.994582	0.985406	0.973858	0.954124	0.949434	0.941591	0.925861	0.925473	0.925727	0.941729	0.93543	0.915933	0.915307	0.909027	0.936961	0.923884	0.932284	0.93404	0.931814	0.928208	0.930909	0.933341	0.933902	0.932115	0.93742	0.93293
1.00257	1.00654	1.01106	0.999184	0.994844	0.984977	0.97249	0.956048	0.950205	0.943238	0.928342	0.926657	0.929422	0.945222	0.93649	0.92052	0.918666	0.914562	0.915676	0.922704	0.932405	0.93444	0.933753	0.929566	0.931678	0.937492	0.935223	0.937224	0.942157	0.933384
0.999838	1.00457	1.01595	1.00268	0.993998	0.984614	0.97396	0.955726	0.95434	0.944306	0.927952	0.928364	0.930549	0.948436	0.942441	0.924265	0.924297	0.916243	0.913885	0.926129	0.933561	0.935767	0.934328	0.930418	0.93204	0.938405	0.935791	0.936246	0.943194	0.93718
1.00062	1.00319	1.0138	0.998884	0.992462	0.986567	0.975579	0.953686	0.957846	0.946293	0.931648	0.928994	0.933135	0.949513	0.943518	0.925953	0.926867	0.919309	0.917246	0.928665	0.935508	0.938013	0.93698	0.927972	0.935748	0.940169	0.937935	0.936985	0.943794	0.939614
0.999589	1.00502	1.0102	1.00046	0.994925	0.981544	0.975176	0.957239	0.958696	0.9464	0.936414	0.931892	0.93736	0.949281	0.936	0.930213	0.930461	0.923003	0.942829	0.929375	0.936683	0.937379	0.938997	0.930692	0.936279	0.939976	0.937915	0.938556	0.946539	0.941791
0.997328	1.00076	1.01161	1.00031	0.993334	0.98438	0.975524	0.957	0.961893	0.94849	0.935543	0.934885	0.93843	0.948698	0.939975	0.934536	0.93542	0.922924	0.912488	0.933666	0.936767	0.939874	0.9388	0.931914	0.937628	0.940123	0.940329	0.938735	0.945738	0.943416
0.999018	1.00456	1.01101	1.00372	0.99559	0.982898	0.976355	0.959632	0.96035	0.94852	0.93817	0.934731	0.943388	0.938073	0.945389	0.937038	0.941074	0.926398	0.942878	0.935335	0.940021	0.941921	0.941061	0.932791	0.937762	0.939589	0.940917	0.940558	0.948728	0.94068
0.998634	1.0047	1.01175	1.00167	0.993805	0.987274	0.976153	0.961881	0.96188	0.948626	0.938333	0.935724	0.945961	0.948932	0.949791	0.939093	0.943244	0.928637	0.943633	0.942082	0.938828	0.941456	0.941232	0.933872	0.936155	0.940705	0.943219	0.942928	0.949174	0.942195
1.00066	1.00441	1.01416	1.00305	0.997235	0.989923	0.982391	0.965128	0.965066	0.947576	0.942256	0.938354	0.951761	0.94482	0.946938	0.942541	0.946516	0.932915	0.9461	0.940409	0.939443	0.943031	0.942812	0.936466	0.934164	0.94187	0.944779	0.944047	0.947768	0.940307
1.00257	1.00767	1.01363	1.00042	0.996512	0.993556	0.980437	0.961785	0.967349	0.949522	0.942234	0.940306	0.952654	0.946943	0.950855	0.949072	0.951296	0.934161	0.926328	0.945772	0.939089	0.942482	0.944418	0.936246	0.930465	0.94005	0.946149	0.945635	0.948704	0.939084
1.00254	1.01314	1.01396	1.00214	0.998584	0.992286	0.980495	0.967317	0.966302	0.948321	0.943297	0.942558	0.95602	0.947868	0.951256	0.952655	0.954137	0.935389	0.947751	0.944368	0.941319	0.946259	0.946632	0.935219	0.932071	0.942109	0.94912	0.946528	0.949536	0.942247
1.00332	1.01347	1.01361	1.00282	0.999253	0.993643	0.979991	0.964641	0.964629	0.955676	0.94569	0.946765	0.959936	0.951294	0.954448	0.957546	0.959456	0.935882	0.947775	0.949424	0.943582	0.948014	0.946004	0.937734	0.933879	0.941859	0.94744	0.946156	0.95144	0.940771
1.00255	1.01278	1.01342	1.00465	0.99814	0.995613	0.982719	0.968638	0.965814	0.956188	0.948463	0.948233	0.964637	0.956594	0.970853	0.960536	0.961841	0.939981	0.948789	0.953372	0.941991	0.953144	0.953634	0.940312	0.935534	0.944968	0.947845	0.950801	0.953671	0.941701
1.00446	1.0151	1.01491	1.00242	0.999006	0.999175	0.983867	0.965007	0.964728	0.958212	0.949353	0.95027	0.966295	0.951157	0.96005	0.966403	0.96641	0.942988	0.950875	0.955138	0.945695	0.955286	0.953932	0.943487	0.937012	0.945025	0.952589	0.950021	0.95496	0.940471
1.00697	1.01482	1.01329	1.00478	0.999086	0.996077	0.983438	0.969504	0.962764	0.958028	0.949604	0.948893	0.970223	0.955395	0.960727	0.968678	0.968519	0.94891	0.953082	0.962541	0.948812	0.95855	0.957911	0.945569	0.940588	0.947115	0.950332	0.950978	0.956564	0.941419
1.00769	1.01599	1.01436	1.00418	0.997948	0.998634	0.983938	0.97099	0.961942	0.961452	0.950721	0.953811	0.972831	0.954012	0.959299	0.97018	0.971048	0.952736	0.954403	0.963706	0.95152	0.961776	0.962009	0.949791	0.939117	0.948987	0.949101	0.954511	0.958978	0.94525
1.00769	1.01399	1.01196	1.00211	0.997583	0.994122	0.989136	0.971588	0.959581	0.960733	0.951395	0.95542	0.971451	0.955055	0.959337	0.973145	0.973716	0.954338	0.955307	0.968959	0.954281	0.962411	0.964018	0.955836	0.943163	0.952983	0.953598	0.958258	0.960492	0.946096
1.01013	1.01208	1.01115	0.99607	0.996	0.991803	0.983723	0.972033	0.965922	0.964465	0.952888	0.959062	0.975828	0.943686	0.96112	0.978384	0.974975	0.961458	0.959973	0.972019	0.957816	0.968474	0.971115	0.958976	0.94461	0.954489	0.955069	0.96279	0.962552	0.951704
1.00968	1.01403	1.0083	0.992655	0.995182	0.991363	0.985448	0.976227	0.967645	0.964985	0.953645	0.961153	0.975884	0.948799	0.961324	0.981509	0.978721	0.962245	0.962721	0.973831	0.963117	0.968355	0.973466	0.962205	0.951869	0.958945	0.960647	0.96505	0.969757	0.953187
1.01079	1.01146	1.00942	0.992722	0.996806	0.993247	0.98644	0.976253	0.966471	0.966336	0.95265	0.961497	0.977356	0.972997	0.978406	0.987551	0.978888	0.968574	0.965951	0.97647	0.967411	0.969949	0.973074	0.967988	0.951287	0.96119	0.962299	0.966469	0.971828	0.959446
1.01013	1.01145	1.0069	0.990581	0.993817	0.989562	0.98545	0.976269	0.96868	0.965338	0.954943	0.962371	0.978148	0.977767	0.967273	0.99035	0.988216	0.970467	0.968806	0.979565	0.968165	0.972632	0.977374	0.972967	0.956939	0.963768	0.965009	0.97164	0.950917	0.964383
1.0117	1.00959	1.00706	0.989965	0.992166	0.990255	0.985862	0.975507	0.967615	0.966003	0.955282	0.9642	0.979509	0.965295	0.967571	0.996454	0.993263	0.970059	0.973004	0.980442	0.974878	0.975051	0.976141	0.974958	0.95855	0.96885	0.967393	0.975225	0.955554	0.969144
1.01213	1.01122	1.00762	0.990245	0.990977	0.98817	0.985233	0.974897	0.968953	0.967167	0.956424	0.964008	0.985309	0.968401	0.971142	1.00102	0.997861	0.977332	0.97401	0.980866	0.975017	0.977366	0.979165	0.977362	0.963966	0.969957	0.972012	0.97687	0.964339	0.972422
1.0105	1.00625	1.00477	0.987798	0.991318	0.988489	0.98442	0.975059	0.969139	0.966729	0.956537	0.964636	0.991293	0.988579	0.992314	1.00679	1.00485	0.98015	0.979505	0.983234	0.980506	0.979794	0.981592	0.982004	0.967264	0.974225	0.974076	0.984277	0.976757	0.976289
1.00987	1.00911	1.00552	0.987365	0.988605	0.986684	0.984706	0.975717	0.968045	0.969411	0.961598	0.965455	0.99437	0.979799	0.987108	1.01471	1.00963	0.987772	0.981521	0.985241	0.981523	0.983895	0.98434	0.986834	0.971464	0.975912	0.976727	0.983741	0.962498	0.978262
1.00947	1.00744	1.00262	0.988761	0.986792	0.985428	0.981597	0.978452	0.970345	0.967353	0.961191	0.971041	1.00033	1.0002	1.01402	1.02033	1.01915	0.995445	0.987396	0.988718	0.98514	0.987852	0.983179	0.989178	0.973074	0.978651	0.979261	0.987755	0.963415	0.979596
1.00769	1.00588	1.0018	0.990473	0.985774	0.981571	0.981013	0.98019	0.969538	0.968753	0.966804	0.977976	1.00405	0.991809	1.00341	1.02903	1.02648	0.998685	0.991138	0.992348	0.990675	0.991321	0.987535	0.991315	0.982061	0.981378	0.982156	0.988613	0.965397	0.977292
1.00634	1.00685	1.0011	0.993447	0.98329	0.983488	0.979394	0.980618	0.972482	0.969182	0.970115	0.983179	1.00538	1.0002	1.01652	1.03626	1.03332	1.00189	0.995094	0.997747	0.993412	0.994718	0.988856	0.996214	0.982045	0.983381	0.985562	0.991262	0.972754	0.978031
1.00211	1.0048	1.00262	0.991229	0.985738	0.983067	0.982428	0.982845	0.974105	0.969777	0.974702	0.991747	0.984929	1.00622	1.02913	1.04466	1.03907	1.00835	0.998908	1.00055	0.996342	0.997835	0.990026	0.997008	0.985378	0.98435	0.987798	0.990938	0.981171	0.978504
1.00429	1.00555	1.00533	0.993086	0.984398	0.982359	0.980732	0.98124	0.974929	0.97228	0.975309	0.997912	0.989217	1.01123	1.03492	1.05245	1.04787	1.01546	1.00344	1.00645	1.00523	1.00401	0.992905	0.998415	0.987918	0.98452	0.98789	0.990577	0.983545	0.974586
1.00097	1.00583	1.00098	0.992706	0.98597	0.980506	0.979268	0.983755	0.974628	0.973833	0.982209	1.00625	0.981552	1.01559	1.04478	1.0531	1.05057	1.01937	1.00934	1.0141	1.00989	1.00826	0.993294	0.999213	0.99017	0.982022	0.985347	0.988328	0.984269	0.97144
1.00405	1.00189	1.00322	0.992243	0.985527	0.982259	0.977664	0.982932	0.977386	0.978117	0.984733	1.0123	0.990919	1.03539	1.05511	1.06021	1.05371	1.02779	1.01062	1.01753	1.01252	1.01388	0.996989	0.995553	0.992509	0.980897	0.982747	0.985691	0.982491	0.971554
1.00405	1.00532	1.00277	0.993867	0.986062	0.985854	0.980025	0.982754	0.979546	0.977935	0.988403	1.01702	0.994366	1.02553	1.05484	1.06483	1.0565	1.03486	1.01581	1.0227	1.01886	1.01591	0.996652	0.997062	0.991631	0.979169	0.983057	0.985199	0.980995	0.968469
1.00445	1.00843	1.00304	0.993202	0.984979	0.985926	0.978911	0.980048	0.979782	0.981982	0.993501	1.02566	1.00058	1.04214	1.07817	1.06502	1.05952	1.04334	1.01976	1.02673	1.0246	1.01909	1.00415	0.999795	0.991522	0.981433	0.980081	0.9852	0.98151	0.969281
1.00592	1.00541	1.00346	0.991047	0.98564	0.987984	0.97648	0.980526	0.980223	0.984629	0.995348	1.03027	1.01845	1.02949	1.07069	1.07023	1.06173	1.04781	1.02522	1.02832	1.027	1.02351	1.00958	1.0003	0.995752	0.983424	0.981432	0.987773	0.982102	0.969705
1.00365	1.00662	1.00296	0.992114	0.983991	0.988126	0.977497	0.977954	0.983862	0.989256	0.999988	1.03747	1.02747	1.03154	1.08085	1.07478	1.05867	1.04595	1.02756	1.03104	1.0317	1.0257	1.01412	1.00226	0.996146	0.986028	0.981119	0.992865	0.985051	0.972597
1.00534	1.00562	1.00535	0.9925	0.988112	0.991643	0.979957	0.980269	0.986119	0.991709	1.00328	1.04738	1.03489	1.046	1.07025	1.07843	1.0629	1.05971	1.03493	1.03226	1.03823	1.03085	1.02103	1.00705	0.998109	0.988771	0.985302	0.995491	0.987354	0.977784
1.00716	1.00571	1.00768	0.996412	0.991378	0.99456	0.983438	0.983105	0.989086	0.99381	1.0064	1.05354	1.04031	1.03419	1.06353	1.08431	1.06975	1.06292	1.04039	1.03453	1.04473	1.0349	1.02361	1.0108	1.00122	0.989987	0.988004	0.997696	0.988743	0.98128
1.0096	1.01124	1.01141	0.997643	0.993501	0.997552	0.983989	0.980504	0.989571	0.997265	1.01348	1.05826	1.04867	1.02705	1.07516	1.09852	1.07492	1.06859	1.04699	1.03364	1.05017	1.03649	1.02817	1.01504	1.00187	0.993508	0.990319	0.999044	0.992649	0.981871
1.01088	1.01413	1.01409	1.00212	0.997709	0.999069	0.987079	0.984825	0.994664	1.0015	1.01631	1.06366	1.05029	1.03605	1.07872	1.09775	1.08634	1.07489	1.0506	1.01803	1.05874	1.03807	1.02803	1.01781	1.00622	0.992762	0.992469	1.00177	0.996738	0.988485
1.0094	1.01587	1.01769	1.0074	0.99958	1.00041	0.989672	0.985835	0.998348	1.00447	1.01689	1.06916	1.03504	1.03595	1.10076	1.09762	1.09164	1.07915	1.05668	1.01892	1.06431	1.03662	1.02881	1.01994	1.00682	0.999022	0.999715	1.00364	0.998977	0.993076
1.01349	1.0178	1.02004	1.00672	1.00488	1.00389	0.990235	0.991082	0.997551	1.00663	1.01766	1.07342	1.03143	1.03745	1.07786	1.10948	1.10025	1.08475	1.05539	1.02201	1.06697	1.03878	1.03369	1.02151	1.00938	1.00355	1.00525	1.00922	1.00259	0.998795
[truncated: 465 more rows]

## Sheet: Extdended Data Fig 2
Fig S2D
[truncated: 126 more rows]
[truncated: 1 more columns]

[truncated: 7 more sheets: Extdended Data Fig 3, Extdended Data Fig 4, Extdended Data Fig 5, Extdended Data Fig 6, Extdended Data Fig 7, Extdended Data Fig 9, Extdended Data Fig 10]
